# Supplementary material for: The Xa7 resistance gene guards the rice susceptibility gene SWEET14 against exploitation by the bacterial blight pathogen
Source: Plant Commun. 2021 Jan 19;2(3):100164. doi: 10.1016/j.xplc.2021.100164 (PMC8132128; doi:10.1016/j.xplc.2021.100164)
Supplement: Supplemental Data 1. Xa7 from 3000 rice genomes [file mmc2.xlsx]

## Sheet: cov_acc
Accesion in Genbank	ID	Name	Variety		Geographic location	Coverage of reads that map Xa7
SAMEA2569828	3089765	IRIS_313-11270	/Variety_Group(Tree)="Temperate	japonica"	"Philippines"	4835.36
SAMEA2568568	3088505	IRIS_313-11669	/Variety_Group(Tree)="Basmati/sadri"		"Guyana"	60.1871
SAMEA2568672	3088609	IRIS_313-11801	/Variety_Group(Tree)="Indica"		"China"	51.4503
SAMEA2567890	3087827	IRIS_313-10177	/Variety_Group(Tree)="Indica"		"Philippines"	40.2865
SAMEA2569177	3089114	IRIS_313-10605	/Variety_Group(Tree)="Japonica"		"India"	39.8012	DV86
SAMEA2568622	3088559	IRIS_313-11737	/Variety_Group(Tree)="Indica"		"Thailand"	39.3158
SAMEA2730220	3090118	B265			"China"	38.345
SAMEA2568680	3088617	IRIS_313-11809	/Variety_Group(Tree)="Indica"		"Thailand"	36.4035
SAMEA2568626	3088563	IRIS_313-11740	/Variety_Group(Tree)="Indica"		"Tanzania"	35.4327
SAMEA2568534	3088471	IRIS_313-11635	/Variety_Group(Tree)="Indica"		"China"	34.9474
SAMEA2568578	3088515	IRIS_313-11681	/Variety_Group(Tree)="Intermediate	type"	"Japan"	34.9474
SAMEA2567752	3087689	IRIS_313-9148	/Variety_Group(Tree)="Indica"		"Thailand"	34.462
SAMEA2569420	3089357	IRIS_313-10892	/Variety_Group(Tree)="Intermediate	type"	"Bangladesh"	34.462
SAMEA2569660	3089597	IRIS_313-11085	/Variety_Group(Tree)="Temperate	japonica"	"India"	33.9766
SAMEA2567545	3087482	IRIS_313-8864	/Variety_Group(Tree)="Temperate	japonica"	"Nepal"	33.4912
SAMEA2569774	3089711	IRIS_313-11257	/Variety_Group(Tree)="Indica"		"India"	33.0058
SAMEA2569590	3089527	IRIS_313-11066	/Variety_Group(Tree)="Indica"		"Liberia"	32.0351
SAMEA2569967	3089880	B073			"China"	32.0351
SAMEA2569386	3089323	IRIS_313-10861	/Variety_Group(Tree)="Temperate	japonica"	"Indonesia"	31.5497
SAMEA2730359	3090072	B212			"China"	31.5497
SAMEA2569015	3088952	IRIS_313-12275	/Variety_Group(Tree)="Tropical	japonica"	"Laos"	30.0936
SAMEA2568613	3088550	IRIS_313-11728	/Variety_Group(Tree)="Temperate	japonica"	"Cote d'ivoire"	29.6082
SAMEA2568634	3088571	IRIS_313-11748	/Variety_Group(Tree)="Indica"		"Thailand"	29.1228
SAMEA2569558	3089495	IRIS_313-11037	/Variety_Group(Tree)="Indica"		"Philippines"	29.1228
SAMEA2568630	3088567	IRIS_313-11744	/Variety_Group(Tree)="Indica"		"Sieraa Leone"	28.6374
SAMEA2569568	3089505	IRIS_313-11046	/Variety_Group(Tree)="Tropical	japonica"	"Laos"	28.6374
SAMEA2569783	3089720	IRIS_313-11265	/Variety_Group(Tree)="Indica"		"India"	28.6374
SAMEA2569547	3089484	IRIS_313-11027	/Variety_Group(Tree)="Tropical	japonica"	"Philippines"	28.152
SAMEA2569574	3089511	IRIS_313-11052	/Variety_Group(Tree)="Tropical	japonica"	"Laos"	28.152
SAMEA2569754	3089691	IRIS_313-11239	/Variety_Group(Tree)="Indica"		"India"	27.6667
SAMEA2569182	3089119	IRIS_313-10614	/Variety_Group(Tree)="Indica"		"India"	27.1813
SAMEA2569500	3089437	IRIS_313-10975	/Variety_Group(Tree)="Intermediate	type"	"Bangladesh"	27.1813
SAMEA2569810	3089747	IRIS_313-11298	/Variety_Group(Tree)="Indica"		"Philippines"	27.1813
SAMEA2567720	3087657	IRIS_313-8948	/Variety_Group(Tree)="Indica"		"Bangladesh"	26.6959
SAMEA2569512	3089449	IRIS_313-10986	/Variety_Group(Tree)="Indica"		"Pakistan"	26.6959
SAMEA2569575	3089512	IRIS_313-11053	/Variety_Group(Tree)="Tropical	japonica"	"Cambodia"	26.6959
SAMEA2569614	3089551	IRIS_313-11097	/Variety_Group(Tree)="Indica"		"Bangladesh"	26.6959
SAMEA2567969	3087906	IRIS_313-8557	/Variety_Group(Tree)="Temperate	japonica"	"Indonesia"	26.2105
SAMEA2568594	3088531	IRIS_313-11708	/Variety_Group(Tree)="Indica"		"Ghana"	26.2105
SAMEA2567715	3087652	IRIS_313-8930	/Variety_Group(Tree)="Indica"		"Thailand"	25.2398
SAMEA2568601	3088538	IRIS_313-11716	/Variety_Group(Tree)="Indica"		"China"	25.2398
SAMEA2567864	3087801	IRIS_313-10010	/Variety_Group(Tree)="Indica"		"China"	24.269
SAMEA2568912	3088849	IRIS_313-12058	/Variety_Group(Tree)="Indica"		"Laos"	24.269
SAMEA2569580	3089517	IRIS_313-11057	/Variety_Group(Tree)="Aus/boro"		"Laos"	24.269
SAMEA2568590	3088527	IRIS_313-11693	/Variety_Group(Tree)="Basmati/sadri"		"India"	23.7836
SAMEA2568642	3088579	IRIS_313-11757	/Variety_Group(Tree)="Indica"		"China"	23.7836
SAMEA2569573	3089510	IRIS_313-11051	/Variety_Group(Tree)="Tropical	japonica"	"Laos"	23.7836
SAMEA2569638	3089575	IRIS_313-11083	/Variety_Group(Tree)="Aus/boro"		"Myanmar"	23.7836
SAMEA2568970	3088907	IRIS_313-12183	/Variety_Group(Tree)="Tropical	japonica"	"Cambodia"	23.2982
SAMEA2570002	3090100	B243			"China"	23.2982
SAMEA2730265	3089934	B131			"China"	23.2982
SAMEA2568895	3088832	IRIS_313-12041	/Variety_Group(Tree)="Aus/boro"		"Philippines"	22.8129
SAMEA2569570	3089507	IRIS_313-11048	/Variety_Group(Tree)="Tropical	japonica"	"Laos"	22.8129
SAMEA2569615	3089552	IRIS_313-11098	/Variety_Group(Tree)="Indica"		"Myanmar"	22.8129
SAMEA2569632	3089569	IRIS_313-11113	/Variety_Group(Tree)="Indica"		"Myanmar"	22.8129
SAMEA2569984	3090042	B176			"China"	22.8129
SAMEA2568574	3088511	IRIS_313-11677	/Variety_Group(Tree)="Indica"		"Thailand"	22.3275
SAMEA2569384	3089321	IRIS_313-10859	/Variety_Group(Tree)="Indica"		"India"	22.3275
SAMEA2569780	3089717	IRIS_313-11262	/Variety_Group(Tree)="Intermediate	type"	"India"	22.3275
SAMEA2567740	3087677	IRIS_313-9067	/Variety_Group(Tree)="Indica"		"Thailand"	21.8421
SAMEA2568826	3088763	IRIS_313-11959	/Variety_Group(Tree)="Intermediate	type"	"Taiwan"	21.8421
SAMEA2568822	3088759	IRIS_313-11955	/Variety_Group(Tree)="Indica"		"Philippines"	21.3567
SAMEA2568860	3088797	IRIS_313-11999	/Variety_Group(Tree)="Indica"		"Cambodia"	21.3567
SAMEA2569222	3089159	IRIS_313-10682	/Variety_Group(Tree)="Tropical	japonica"	"Senegal"	21.3567
SAMEA2569587	3089524	IRIS_313-11064	/Variety_Group(Tree)="Indica"		"Liberia"	21.3567
SAMEA2569852	3089789	IRIS_313-11338	/Variety_Group(Tree)="Indica"		"Viet Nam"	21.3567
SAMEA2570017	3090136	CX112			"India"	21.3567
SAMEA2730301	3089967	B164			"China"	21.3567
SAMEA2567933	3087870	IRIS_313-8530	/Variety_Group(Tree)="Indica"		"Thailand"	20.8713
SAMEA2568545	3088482	IRIS_313-11646	/Variety_Group(Tree)="Indica"		"Thailand"	20.8713
SAMEA2569397	3089334	IRIS_313-10871	/Variety_Group(Tree)="Basmati/sadri"		"Cambodia"	20.8713
SAMEA2568511	3088448	IRIS_313-11602	/Variety_Group(Tree)="Indica"		"Thailand"	20.386
SAMEA2568525	3088462	IRIS_313-11607	/Variety_Group(Tree)="Temperate	japonica"	"Sieraa Leone"	20.386
SAMEA2568643	3088580	IRIS_313-11704	/Variety_Group(Tree)="Indica"		"China"	20.386
SAMEA2569243	3089180	IRIS_313-10706	/Variety_Group(Tree)="Indica"		"Indonesia"	20.386
SAMEA2569565	3089502	IRIS_313-11044	/Variety_Group(Tree)="Indica"		"Laos"	20.386
SAMEA2569860	3089797	IRIS_313-11345	/Variety_Group(Tree)="Indica"		"Hungary"	20.386
SAMEA2730257	3089932	B129			"North Korea"	20.386
SAMEA2568867	3088804	IRIS_313-12007	/Variety_Group(Tree)="Tropical	japonica"	"Indonesia"	19.9006
SAMEA2568898	3088835	IRIS_313-12044	/Variety_Group(Tree)="Indica"		"Myanmar"	19.9006
SAMEA2570153	3090313	CX369			"China"	19.9006
SAMEA2567584	3087521	IRIS_313-8641	/Variety_Group(Tree)="Japonica"		"Japan"	19.4152
SAMEA2569041	3088978	IRIS_313-12305	/Variety_Group(Tree)="Indica"		"Laos"	19.4152
SAMEA2569094	3089031	IRIS_313-10477	/Variety_Group(Tree)="Indica"		"India"	19.4152
SAMEA2569449	3089386	IRIS_313-10928	/Variety_Group(Tree)="Indica"		"Indonesia"	19.4152
SAMEA2569462	3089399	IRIS_313-10941	/Variety_Group(Tree)="Indica"		"Brazil"	19.4152
SAMEA2570039	3090164	CX141			"Thailand"	19.4152
SAMEA2567655	3087592	IRIS_313-8349	/Variety_Group(Tree)="Indica"		"Myanmar"	18.9298
SAMEA2569130	3089067	IRIS_313-10549	/Variety_Group(Tree)="Indica"		"China"	18.9298
SAMEA2569422	3089359	IRIS_313-10894	/Variety_Group(Tree)="Japonica"		"China"	18.9298
SAMEA2730443	3089900	B095			"Iran"	18.9298
SAMEA2567983	3087920	IRIS_313-8733	/Variety_Group(Tree)="Temperate	japonica"	"Malaysia"	18.4444
SAMEA2568070	3088007	IRIS_313-9963	/Variety_Group(Tree)="Temperate	japonica"	"Cote d'ivoire"	18.4444
SAMEA2569002	3088939	IRIS_313-12249	/Variety_Group(Tree)="Tropical	japonica"	"Laos"	18.4444
SAMEA2569037	3088974	IRIS_313-12300	/Variety_Group(Tree)="Indica"		"Laos"	18.4444
SAMEA2569089	3089026	IRIS_313-10458	/Variety_Group(Tree)="Temperate	japonica"	"India"	18.4444
SAMEA2569170	3089107	IRIS_313-10595	/Variety_Group(Tree)="Indica"		"Laos"	18.4444
SAMEA2730318	3089817	B006			"China"	18.4444
SAMEA2568488	3088425	IRIS_313-11572	/Variety_Group(Tree)="Temperate	japonica"	"India"	17.9591
SAMEA2569019	3088956	IRIS_313-12280	/Variety_Group(Tree)="Indica"		"Laos"	17.9591
SAMEA2569166	3089103	IRIS_313-10526	/Variety_Group(Tree)="Indica"		"Laos"	17.9591
SAMEA2569571	3089508	IRIS_313-11049	/Variety_Group(Tree)="Tropical	japonica"	"Laos"	17.9591
SAMEA3497296	3968491	CX408			"China"	17.9591
SAMEA2567754	3087691	IRIS_313-9182	/Variety_Group(Tree)="Indica"		"India"	17.4737
SAMEA2568394	3088331	IRIS_313-11456	/Variety_Group(Tree)="Tropical	japonica"	"India"	17.4737
SAMEA2568406	3088343	IRIS_313-11472	/Variety_Group(Tree)="Indica"		"Thailand"	17.4737
SAMEA2568825	3088762	IRIS_313-11958	/Variety_Group(Tree)="Tropical	japonica"	"Cambodia"	17.4737
SAMEA2568842	3088779	IRIS_313-11893	/Variety_Group(Tree)="Indica"		"Nigeria"	17.4737
SAMEA2569176	3089113	IRIS_313-10604	/Variety_Group(Tree)="Indica"		"India"	17.4737
SAMEA2569264	3089201	IRIS_313-10735	/Variety_Group(Tree)="Japonica"		"Indonesia"	17.4737
SAMEA2569463	3089400	IRIS_313-10942	/Variety_Group(Tree)="Aus/boro"		"Viet Nam"	17.4737
SAMEA2569510	3089447	IRIS_313-10984	/Variety_Group(Tree)="Indica"		"Pakistan"	17.4737
SAMEA2569554	3089491	IRIS_313-11034	/Variety_Group(Tree)="Indica"		"Bangladesh"	17.4737
SAMEA2569555	3089492	IRIS_313-11035	/Variety_Group(Tree)="Indica"		"Bangladesh"	17.4737
SAMEA2569576	3089513	IRIS_313-11054	/Variety_Group(Tree)="Indica"		"Laos"	17.4737
SAMEA2569631	3089568	IRIS_313-11112	/Variety_Group(Tree)="Indica"		"Myanmar"	17.4737
SAMEA2730404	3090104	B247			"China"	17.4737
SAMEA2568423	3088360	IRIS_313-11490	/Variety_Group(Tree)="Indica"		"Thailand"	16.9883
SAMEA2568480	3088417	IRIS_313-11563	/Variety_Group(Tree)="Indica"		"India"	16.9883
SAMEA2568535	3088472	IRIS_313-11636	/Variety_Group(Tree)="Indica"		"China"	16.9883
SAMEA2568982	3088919	IRIS_313-12220	/Variety_Group(Tree)="Indica"		"China"	16.9883
SAMEA2569165	3089102	IRIS_313-10587	/Variety_Group(Tree)="Tropical	japonica"	"Laos"	16.9883
SAMEA2569535	3089472	IRIS_313-11016	/Variety_Group(Tree)="Basmati/sadri"		"Malaysia"	16.9883
SAMEA2569908	3090004	IRIS_313-11394	/Variety_Group(Tree)="Indica"		"China"	16.9883
SAMEA2567892	3087829	IRIS_313-10179	/Variety_Group(Tree)="Indica"		"Philippines"	16.5029
SAMEA2568095	3088032	IRIS_313-8302	/Variety_Group(Tree)="Tropical	japonica"	"Indonesia"	16.5029
SAMEA2568416	3088353	IRIS_313-11483	/Variety_Group(Tree)="Indica"		"Guinea-Bissau"	16.5029
SAMEA2568418	3088355	IRIS_313-11485	/Variety_Group(Tree)="Basmati/sadri"		"Cote d'ivoire"	16.5029
SAMEA2568513	3088450	IRIS_313-11604	/Variety_Group(Tree)="Indica"		"India"	16.5029
SAMEA2568862	3088799	IRIS_313-12002	/Variety_Group(Tree)="Indica"		"Cambodia"	16.5029
SAMEA2569419	3089356	IRIS_313-10891	/Variety_Group(Tree)="Indica"		"India"	16.5029
SAMEA2569543	3089480	IRIS_313-11024	/Variety_Group(Tree)="Basmati/sadri"		"Bangladesh"	16.5029
SAMEA2569563	3089500	IRIS_313-11042	/Variety_Group(Tree)="Indica"		"Bangladesh"	16.5029
SAMEA2569401	3089338	IRIS_313-10875	/Variety_Group(Tree)="Aus/boro"		"Cambodia"	16.0175
SAMEA2569432	3089369	IRIS_313-10912	/Variety_Group(Tree)="Tropical	japonica"	"Indonesia"	16.0175
SAMEA2569434	3089371	IRIS_313-10913	/Variety_Group(Tree)="Indica"		"Indonesia"	16.0175
SAMEA2569557	3089494	IRIS_313-11036	/Variety_Group(Tree)="Indica"		"Bangladesh"	16.0175
SAMEA2569585	3089522	IRIS_313-11062	/Variety_Group(Tree)="Aus/boro"		"Laos"	16.0175
SAMEA2569866	3089803	IRIS_313-11351	/Variety_Group(Tree)="Tropical	japonica"	"North	16.0175
SAMEA2570152	3090312	CX368			"China"	16.0175
SAMEA2730432	3089887	B082			"China"	16.0175
SAMEA2567652	3087589	IRIS_313-8341	/Variety_Group(Tree)="Indica"		"Myanmar"	15.5322
SAMEA2568386	3088323	IRIS_313-11448	/Variety_Group(Tree)="Tropical	japonica"	"Philippines"	15.5322
SAMEA2568729	3088666	IRIS_313-11854	/Variety_Group(Tree)="Tropical	japonica"	"Thailand"	15.5322
SAMEA2568861	3088798	IRIS_313-12000	/Variety_Group(Tree)="Tropical	japonica"	"Cambodia"	15.5322
SAMEA2568890	3088827	IRIS_313-12037	/Variety_Group(Tree)="Indica"		"Philippines"	15.5322
SAMEA2568959	3088896	IRIS_313-12146	/Variety_Group(Tree)="Tropical	japonica"	"Laos"	15.5322
SAMEA2569305	3089242	IRIS_313-10775	/Variety_Group(Tree)="Tropical	japonica"	"Indonesia"	15.5322
SAMEA2569823	3089760	IRIS_313-11310	/Variety_Group(Tree)="Indica"		"Philippines"	15.5322
SAMEA2569847	3089784	IRIS_313-11334	/Variety_Group(Tree)="Indica"		"China"	15.5322
SAMEA2567497	3087434	IRIS_313-8321	/Variety_Group(Tree)="Temperate	japonica"	"USA"	15.0468
SAMEA2567788	3087725	IRIS_313-9403	/Variety_Group(Tree)="Indica"		"India"	15.0468
SAMEA2567806	3087743	IRIS_313-9560	/Variety_Group(Tree)="Indica"		"Malawi"	15.0468
SAMEA2568168	3088105	IRIS_313-8911	/Variety_Group(Tree)="Temperate	japonica"	"Italy"	15.0468
SAMEA2568473	3088410	IRIS_313-11554	/Variety_Group(Tree)="Indica"		"India"	15.0468
SAMEA2568735	3088672	IRIS_313-11860	/Variety_Group(Tree)="Tropical	japonica"	"Indonesia"	15.0468
SAMEA2568792	3088729	IRIS_313-11925	/Variety_Group(Tree)="Indica"		"Thailand"	15.0468
SAMEA2569032	3088969	IRIS_313-12292	/Variety_Group(Tree)="Japonica"		"Myanmar"	15.0468
SAMEA2569159	3089096	IRIS_313-10525	/Variety_Group(Tree)="Aus/boro"		"Cambodia"	15.0468
SAMEA2569279	3089216	IRIS_313-10748	/Variety_Group(Tree)="Tropical	japonica"	"Indonesia"	15.0468
SAMEA2569501	3089438	IRIS_313-10976	/Variety_Group(Tree)="Aus/boro"		"Bangladesh"	15.0468
SAMEA2570030	3090153	CX129			"Viet Nam"	15.0468
SAMEA2568856	3088793	IRIS_313-11996	/Variety_Group(Tree)="Temperate	japonica"	"Cambodia"	14.5614
SAMEA2569267	3089204	IRIS_313-10737	/Variety_Group(Tree)="Intermediate	type"	"Indonesia"	14.5614
SAMEA2569285	3089222	IRIS_313-10754	/Variety_Group(Tree)="Indica"		"Indonesia"	14.5614
SAMEA2569429	3089366	IRIS_313-10909	/Variety_Group(Tree)="Japonica"		"Indonesia"	14.5614
SAMEA2569545	3089482	IRIS_313-10990	/Variety_Group(Tree)="Indica"		"Bangladesh"	14.5614
SAMEA2569600	3089537	IRIS_313-10995	/Variety_Group(Tree)="Indica"		"Bangladesh"	14.5614
SAMEA2569698	3089635	IRIS_313-11173	/Variety_Group(Tree)="Indica"		"Bangladesh"	14.5614
SAMEA2569882	3089978	IRIS_313-11367	/Variety_Group(Tree)="Indica"		"China"	14.5614
SAMEA2567841	3087778	IRIS_313-9825	/Variety_Group(Tree)="Indica"		"Benin"	14.076
SAMEA2568370	3088307	IRIS_313-11431	/Variety_Group(Tree)="Indica"		"Philippines"	14.076
SAMEA2568392	3088329	IRIS_313-11454	/Variety_Group(Tree)="Indica"		"India"	14.076
SAMEA2568420	3088357	IRIS_313-11487	/Variety_Group(Tree)="Indica"		"Thailand"	14.076
SAMEA2568803	3088740	IRIS_313-11936	/Variety_Group(Tree)="Temperate	japonica"	"China"	14.076
SAMEA2568814	3088751	IRIS_313-11947	/Variety_Group(Tree)="Indica"		"Philippines"	14.076
SAMEA2568934	3088871	IRIS_313-12097	/Variety_Group(Tree)="Indica"		"Philippines"	14.076
SAMEA2568948	3088885	IRIS_313-12078	/Variety_Group(Tree)="Tropical	japonica"	"Viet Nam"	14.076
SAMEA2569122	3089059	IRIS_313-10539	/Variety_Group(Tree)="Aus/boro"		"Sieraa Leone"	14.076
SAMEA2569348	3089285	IRIS_313-10823	/Variety_Group(Tree)="Aus/boro"		"India"	14.076
SAMEA2569489	3089426	IRIS_313-10965	/Variety_Group(Tree)="Aus/boro"		"Indonesia"	14.076
SAMEA2570196	3090374	CX61			"China"	14.076
SAMEA2730403	3090103	B246			"China"	14.076
SAMEA2567601	3087538	IRIS_313-9492	/Variety_Group(Tree)="Indica"		"Suriname"	13.5906
SAMEA2567995	3087932	IRIS_313-9005	/Variety_Group(Tree)="Temperate	japonica"	"Philippines"	13.5906
SAMEA2568030	3087967	IRIS_313-9190	/Variety_Group(Tree)="Tropical	japonica"	"Spain"	13.5906
SAMEA2568308	3088245	IRIS_313-7778	/Variety_Group(Tree)="Tropical	japonica"	"Philippines"	13.5906
SAMEA2568493	3088430	IRIS_313-11577	/Variety_Group(Tree)="Indica"		"India"	13.5906
SAMEA2568689	3088626	IRIS_313-11817	/Variety_Group(Tree)="Temperate	japonica"	"Thailand"	13.5906
SAMEA2568832	3088769	IRIS_313-11964	/Variety_Group(Tree)="Temperate	japonica"	"Madagascar"	13.5906
SAMEA2568910	3088847	IRIS_313-12055	/Variety_Group(Tree)="Indica"		"Laos"	13.5906
SAMEA2568953	3088890	IRIS_313-12139	/Variety_Group(Tree)="Tropical	japonica"	"Laos"	13.5906
SAMEA2569145	3089082	IRIS_313-10565	/Variety_Group(Tree)="Tropical	japonica"	"Bangladesh"	13.5906
SAMEA2569178	3089115	IRIS_313-10606	/Variety_Group(Tree)="Indica"		"India"	13.5906
SAMEA2569262	3089199	IRIS_313-10733	/Variety_Group(Tree)="Japonica"		"Indonesia"	13.5906
SAMEA2569312	3089249	IRIS_313-10782	/Variety_Group(Tree)="Temperate	japonica"	"Indonesia"	13.5906
SAMEA2569441	3089378	IRIS_313-10921	/Variety_Group(Tree)="Temperate	japonica"	"Indonesia"	13.5906
SAMEA2569499	3089436	IRIS_313-10974	/Variety_Group(Tree)="Aus/boro"		"Indonesia"	13.5906
SAMEA2569717	3089654	IRIS_313-11204	/Variety_Group(Tree)="Indica"		"Thailand"	13.5906
SAMEA2569832	3089769	IRIS_313-11318	/Variety_Group(Tree)="Indica"		"Philippines"	13.5906
SAMEA2570035	3090159	CX134			"Thailand"	13.5906	IRBB7
SAMEA2730319	3089818	B007			"China"	13.5906
SAMEA2567757	3087694	IRIS_313-9198	/Variety_Group(Tree)="Indica"		"Thailand"	13.1053
SAMEA2567800	3087737	IRIS_313-9506	/Variety_Group(Tree)="Basmati/sadri"		"China"	13.1053
SAMEA2568835	3088772	IRIS_313-11967	/Variety_Group(Tree)="Indica"		"China"	13.1053
SAMEA2568871	3088808	IRIS_313-12011	/Variety_Group(Tree)="Indica"		"Laos"	13.1053
SAMEA2569083	3089020	IRIS_313-10448	/Variety_Group(Tree)="Indica"		"India"	13.1053
SAMEA2569107	3089044	IRIS_313-10510	/Variety_Group(Tree)="Aus/boro"		"China"	13.1053
SAMEA2569394	3089331	IRIS_313-10869	/Variety_Group(Tree)="Tropical	japonica"	"Cambodia"	13.1053
SAMEA2569502	3089439	IRIS_313-10977	/Variety_Group(Tree)="Intermediate	type"	"Bangladesh"	13.1053
SAMEA2569591	3089528	IRIS_313-11067	/Variety_Group(Tree)="Tropical	japonica"	"Liberia"	13.1053
SAMEA2569733	3089670	IRIS_313-11220	/Variety_Group(Tree)="Aus/boro"		"Philippines"	13.1053
SAMEA2570051	3090177	CX153			"Bangladesh"	13.1053
SAMEA2730269	3089938	B135			"China"	13.1053
SAMEA2567514	3087451	IRIS_313-9555	/Variety_Group(Tree)="Aus/boro"		"Sri Lanka" Lanka"	12.6199
SAMEA2567515	3087452	IRIS_313-8409	/Variety_Group(Tree)="Aus/boro"		"Madagascar"	12.6199
SAMEA2567589	3087526	IRIS_313-8292	/Variety_Group(Tree)="Indica"		"Bangladesh"	12.6199
SAMEA2567868	3087805	IRIS_313-10034	/Variety_Group(Tree)="Indica"		"Philippines"	12.6199
SAMEA2567904	3087841	IRIS_313-10239	/Variety_Group(Tree)="Indica"		"India"	12.6199
SAMEA2568592	3088529	IRIS_313-11695	/Variety_Group(Tree)="Indica"		"India"	12.6199
SAMEA2568775	3088712	IRIS_313-11910	/Variety_Group(Tree)="Indica"		"Burkina Fasso"	12.6199
SAMEA2568845	3088782	IRIS_313-11977	/Variety_Group(Tree)="Indica"		"Ghana"	12.6199
SAMEA2569030	3088967	IRIS_313-12290	/Variety_Group(Tree)="Temperate	japonica"	"Laos"	12.6199
SAMEA2569373	3089310	IRIS_313-10849	/Variety_Group(Tree)="Indica"		"India"	12.6199
SAMEA2569503	3089440	IRIS_313-10978	/Variety_Group(Tree)="Intermediate	type"	"India"	12.6199
SAMEA2569858	3089795	IRIS_313-11344	/Variety_Group(Tree)="Indica"		"Soviet Union"	12.6199
SAMEA2569862	3089799	IRIS_313-11347	/Variety_Group(Tree)="japonica"		"USA"	12.6199
SAMEA2569889	3089985	IRIS_313-11374	/Variety_Group(Tree)="Indica"		"China"	12.6199
SAMEA2567508	3087445	IRIS_313-9610	/Variety_Group(Tree)="Intermediate	type"	"Bangladesh"	12.1345
SAMEA2567756	3087693	IRIS_313-9197	/Variety_Group(Tree)="Indica"		"India"	12.1345
SAMEA2567852	3087789	IRIS_313-9936	/Variety_Group(Tree)="Indica"		"China"	12.1345
SAMEA2567973	3087910	IRIS_313-8608	/Variety_Group(Tree)="Temperate	japonica"	"Gambia"	12.1345
SAMEA2568461	3088398	IRIS_313-11541	/Variety_Group(Tree)="Tropical	japonica"	"China"	12.1345
SAMEA2568747	3088684	IRIS_313-11871	/Variety_Group(Tree)="Indica"		"Philippines"	12.1345
SAMEA2568859	3088796	IRIS_313-11998	/Variety_Group(Tree)="Indica"		"Viet Nam"	12.1345
SAMEA2569169	3089106	IRIS_313-10594	/Variety_Group(Tree)="Tropical	japonica"	"Laos"	12.1345
SAMEA2569197	3089134	IRIS_313-10654	/Variety_Group(Tree)="Tropical	japonica"	"Indonesia"	12.1345
SAMEA2569208	3089145	IRIS_313-10667	/Variety_Group(Tree)="Indica"		"Malaysia"	12.1345
SAMEA2569451	3089388	IRIS_313-10930	/Variety_Group(Tree)="Aus/boro"		"Indonesia"	12.1345
SAMEA2569596	3089533	IRIS_313-11072	/Variety_Group(Tree)="Indica"		"Laos"	12.1345
SAMEA2569740	3089677	IRIS_313-11226	/Variety_Group(Tree)="Indica"		"India"	12.1345
SAMEA2569757	3089694	IRIS_313-11179	/Variety_Group(Tree)="Indica"		"India"	12.1345
SAMEA2569771	3089708	IRIS_313-11254	/Variety_Group(Tree)="Indica"		"India"	12.1345
SAMEA2569779	3089716	IRIS_313-11181	/Variety_Group(Tree)="Tropical	japonica"	"India"	12.1345
SAMEA2569985	3090044	B180			"China"	12.1345
SAMEA2570197	3090375	CX63			"Bangladesh"	12.1345
SAMEA2730328	3090364	CX54			"China"	12.1345
SAMEA2567500	3087437	IRIS_313-8410	/Variety_Group(Tree)="Temperate	japonica"	"India"	11.6491
SAMEA2567898	3087835	IRIS_313-10221	/Variety_Group(Tree)="Indica"		"India"	11.6491
SAMEA2568365	3088302	IRIS_313-7809	/Variety_Group(Tree)="Tropical	japonica"	"India"	11.6491
SAMEA2568400	3088337	IRIS_313-11463	/Variety_Group(Tree)="Indica"		"India"	11.6491
SAMEA2568482	3088419	IRIS_313-11565	/Variety_Group(Tree)="Indica"		"India"	11.6491
SAMEA2568496	3088433	IRIS_313-11580	/Variety_Group(Tree)="Tropical	japonica"	"Nepal"	11.6491
SAMEA2568577	3088514	IRIS_313-11680	/Variety_Group(Tree)="Indica"		"Guinea"	11.6491
SAMEA2568904	3088841	IRIS_313-12049	/Variety_Group(Tree)="Indica"		"Cambodia"	11.6491
SAMEA2569235	3089172	IRIS_313-10698	/Variety_Group(Tree)="Indica"		"Suriname"	11.6491
SAMEA2569498	3089435	IRIS_313-10973	/Variety_Group(Tree)="Aus/boro"		"Indonesia"	11.6491
SAMEA2569504	3089441	IRIS_313-10979	/Variety_Group(Tree)="Aus/boro"		"Bangladesh"	11.6491
SAMEA2569531	3089468	IRIS_313-11013	/Variety_Group(Tree)="Aus/boro"		"India"	11.6491
SAMEA2569552	3089489	IRIS_313-11032	/Variety_Group(Tree)="Tropical	japonica"	"Bangladesh"	11.6491
SAMEA2569577	3089514	IRIS_313-11055	/Variety_Group(Tree)="Indica"		"Laos"	11.6491
SAMEA2569594	3089531	IRIS_313-11070	/Variety_Group(Tree)="Aus/boro"		"Liberia"	11.6491
SAMEA2569821	3089758	IRIS_313-11308	/Variety_Group(Tree)="Indica"		"Philippines"	11.6491
SAMEA2730248	3089923	B120			"Malaysia"	11.6491
SAMEA2567674	3087611	IRIS_313-8585	/Variety_Group(Tree)="Indica"		"China"	11.1637
SAMEA2567760	3087697	IRIS_313-9208	/Variety_Group(Tree)="Indica"		"Thailand"	11.1637
SAMEA2567943	3087880	IRIS_313-9243	/Variety_Group(Tree)="Indica"		"Guinea"	11.1637
SAMEA2568443	3088380	IRIS_313-11512	/Variety_Group(Tree)="Indica"		"Bangladesh"	11.1637
SAMEA2568536	3088473	IRIS_313-11638	/Variety_Group(Tree)="Indica"		"China"	11.1637
SAMEA2568585	3088522	IRIS_313-11688	/Variety_Group(Tree)="Indica"		"China"	11.1637
SAMEA2568718	3088655	IRIS_313-11843	/Variety_Group(Tree)="Tropical	japonica"	"China"	11.1637
SAMEA2568760	3088697	IRIS_313-11896	/Variety_Group(Tree)="Indica"		"Thailand"	11.1637
SAMEA2568877	3088814	IRIS_313-12017	/Variety_Group(Tree)="Tropical	japonica"	"Bangladesh"	11.1637
SAMEA2568903	3088840	IRIS_313-11985	/Variety_Group(Tree)="Indica"		"Cambodia"	11.1637
SAMEA2568973	3088910	IRIS_313-12187	/Variety_Group(Tree)="Indica"		"Laos"	11.1637
SAMEA2569055	3088992	IRIS_313-12329	/Variety_Group(Tree)="Indica"		"China"	11.1637
SAMEA2569299	3089236	IRIS_313-10769	/Variety_Group(Tree)="Indica"		"Indonesia"	11.1637
SAMEA2569307	3089244	IRIS_313-10777	/Variety_Group(Tree)="Indica"		"Indonesia"	11.1637
SAMEA2569450	3089387	IRIS_313-10929	/Variety_Group(Tree)="Indica"		"Indonesia"	11.1637
SAMEA2569461	3089398	IRIS_313-10940	/Variety_Group(Tree)="Indica"		"Brazil"	11.1637
SAMEA2569687	3089624	IRIS_313-11163	/Variety_Group(Tree)="Intermediate	type"	"Bangladesh"	11.1637
SAMEA2569708	3089645	IRIS_313-11196	/Variety_Group(Tree)="Indica"		"Bangladesh"	11.1637
SAMEA2569744	3089681	IRIS_313-11230	/Variety_Group(Tree)="Indica"		"India"	11.1637
SAMEA2569846	3089783	IRIS_313-11331	/Variety_Group(Tree)="Intermediate	type"	"China"	11.1637
SAMEA2569983	3090041	B173			"China"	11.1637
SAMEA2570013	3090131	CX108			"India"	11.1637
SAMEA2730267	3089936	B133			"China"	11.1637
SAMEA3497295	3968490	B231			"Colombia"	11.1637
SAMEA2567778	3087715	IRIS_313-9317	/Variety_Group(Tree)="Indica"		"Bhutan"	10.6784
SAMEA2568478	3088415	IRIS_313-11561	/Variety_Group(Tree)="Indica"		"Viet Nam"	10.6784
SAMEA2568489	3088426	IRIS_313-11573	/Variety_Group(Tree)="Temperate	japonica"	"India"	10.6784
SAMEA2568763	3088700	IRIS_313-11899	/Variety_Group(Tree)="Intermediate	type"	"Philippines"	10.6784
SAMEA2568769	3088706	IRIS_313-11904	/Variety_Group(Tree)="Indica"		"Philippines"	10.6784
SAMEA2568947	3088884	IRIS_313-12131	/Variety_Group(Tree)="Tropical	japonica"	"Laos"	10.6784
SAMEA2569000	3088937	IRIS_313-12246	/Variety_Group(Tree)="Indica"		"Myanmar"	10.6784
SAMEA2569034	3088971	IRIS_313-12297	/Variety_Group(Tree)="Temperate	japonica"	"Laos"	10.6784
SAMEA2569086	3089023	IRIS_313-10452	/Variety_Group(Tree)="Temperate	japonica"	"India"	10.6784
SAMEA2569171	3089108	IRIS_313-10598	/Variety_Group(Tree)="Indica"		"Sri Lanka"	10.6784
SAMEA2569722	3089659	IRIS_313-11209	/Variety_Group(Tree)="Indica"		"Indonesia"	10.6784
SAMEA2569886	3089982	IRIS_313-11371	/Variety_Group(Tree)="Temperate	japonica"	"China"	10.6784
SAMEA2567541	3087478	IRIS_313-8342	/Variety_Group(Tree)="Temperate	japonica"	"India"	10.193
SAMEA2568003	3087940	IRIS_313-9188	/Variety_Group(Tree)="Temperate	japonica"	"Japan"	10.193
SAMEA2568012	3087949	IRIS_313-9429	/Variety_Group(Tree)="Temperate	japonica"	"Japan"	10.193
SAMEA2568263	3088200	IRIS_313-8073	/Variety_Group(Tree)="Tropical	japonica"	"Madagascar"	10.193
SAMEA2568303	3088240	IRIS_313-7769	/Variety_Group(Tree)="Indica"		"Madagascar"	10.193
SAMEA2568896	3088833	IRIS_313-12042	/Variety_Group(Tree)="Indica"		"Madagascar"	10.193
SAMEA2568911	3088848	IRIS_313-12057	/Variety_Group(Tree)="Aus/boro"		"Laos"	10.193
SAMEA2568965	3088902	IRIS_313-12161	/Variety_Group(Tree)="Tropical	japonica"	"Indonesia"	10.193
SAMEA2569001	3088938	IRIS_313-12247	/Variety_Group(Tree)="Tropical	japonica"	"Myanmar"	10.193
SAMEA2569113	3089050	IRIS_313-10517	/Variety_Group(Tree)="Aus/boro"		"Indonesia"	10.193
SAMEA2569224	3089161	IRIS_313-10683	/Variety_Group(Tree)="Japonica"		"USA"	10.193
SAMEA2569290	3089227	IRIS_313-10758	/Variety_Group(Tree)="Japonica"		"Indonesia"	10.193
SAMEA2569553	3089490	IRIS_313-11033	/Variety_Group(Tree)="Indica"		"Bangladesh"	10.193
SAMEA2569797	3089734	IRIS_313-11286	/Variety_Group(Tree)="Indica"		"Indonesia"	10.193
SAMEA2570078	3090212	CX23			"Italy"	10.193
SAMEA2570209	3090387	CX75			"China"	10.193
SAMEA2730207	3089909	B106			"Brazil"	10.193
SAMEA2567679	3087616	IRIS_313-8621	/Variety_Group(Tree)="Indica"		"India"	9.7076
SAMEA2567821	3087758	IRIS_313-9617	/Variety_Group(Tree)="Indica"		"Guatemala"	9.7076
SAMEA2568252	3088189	IRIS_313-8069	/Variety_Group(Tree)="Tropical	japonica"	"Madagascar"	9.7076
SAMEA2568471	3088408	IRIS_313-11551	/Variety_Group(Tree)="Basmati/sadri"		"Viet Nam"	9.7076
SAMEA2568477	3088414	IRIS_313-11558	/Variety_Group(Tree)="Indica"		"India"	9.7076
SAMEA2568611	3088548	IRIS_313-11726	/Variety_Group(Tree)="Indica"		"Thailand"	9.7076
SAMEA2568957	3088894	IRIS_313-12143	/Variety_Group(Tree)="Indica"		"Laos"	9.7076
SAMEA2568984	3088921	IRIS_313-12222	/Variety_Group(Tree)="Indica"		"Laos"	9.7076
SAMEA2569443	3089380	IRIS_313-10896	/Variety_Group(Tree)="Aus/boro"		"Indonesia"	9.7076
SAMEA2569506	3089443	IRIS_313-10981	/Variety_Group(Tree)="Tropical	japonica"	"Bangladesh"	9.7076
SAMEA2569528	3089465	IRIS_313-11010	/Variety_Group(Tree)="Tropical	japonica"	"China"	9.7076
SAMEA2569548	3089485	IRIS_313-11028	/Variety_Group(Tree)="Indica"		"Bangladesh"	9.7076
SAMEA2569583	3089520	IRIS_313-11060	/Variety_Group(Tree)="Indica"		"Philippines"	9.7076
SAMEA2569812	3089749	IRIS_313-11300	/Variety_Group(Tree)="Indica"		"Thailand"	9.7076
SAMEA2569925	3090021	IRIS_313-11411	/Variety_Group(Tree)="Indica"		"China"	9.7076
SAMEA2730371	3090080	B221			"China"	9.7076
SAMEA2730377	3089852	B044			"Philippines"	9.7076
SAMEA2730429	3089883	B076			"Philippines"	9.7076
SAMEA2567506	3087443	IRIS_313-9368	/Variety_Group(Tree)="Tropical	japonica"	"Pakistan"	9.22222
SAMEA2567600	3087537	IRIS_313-9424	/Variety_Group(Tree)="Indica"		"Venezuela"	9.22222
SAMEA2567719	3087656	IRIS_313-8946	/Variety_Group(Tree)="Indica"		"Bangladesh"	9.22222
SAMEA2567789	3087726	IRIS_313-9415	/Variety_Group(Tree)="Indica"		"Bangladesh"	9.22222
SAMEA2567957	3087894	IRIS_313-10375	/Variety_Group(Tree)="Indica"		"Malaysia"	9.22222
SAMEA2567996	3087933	IRIS_313-9049	/Variety_Group(Tree)="Temperate	japonica"	"Colombia"	9.22222
SAMEA2568441	3088378	IRIS_313-11510	/Variety_Group(Tree)="Aus/boro"		"Sieraa Leone"	9.22222
SAMEA2568492	3088429	IRIS_313-11576	/Variety_Group(Tree)="Indica"		"Nepal"	9.22222
SAMEA2568700	3088637	IRIS_313-11827	/Variety_Group(Tree)="Indica"		"China"	9.22222
SAMEA2568776	3088713	IRIS_313-11911	/Variety_Group(Tree)="Indica"		"Burkina Fasso"	9.22222
SAMEA2569209	3089146	IRIS_313-10668	/Variety_Group(Tree)="Basmati/sadri"		"Malaysia"	9.22222
SAMEA2569280	3089217	IRIS_313-10749	/Variety_Group(Tree)="Tropical	japonica"	"Indonesia"	9.22222
SAMEA2569379	3089316	IRIS_313-10854	/Variety_Group(Tree)="Indica"		"India"	9.22222
SAMEA2569403	3089340	IRIS_313-10877	/Variety_Group(Tree)="Indica"		"Cambodia"	9.22222
SAMEA2569534	3089471	IRIS_313-10989	/Variety_Group(Tree)="Aus/boro"		"Malaysia"	9.22222
SAMEA2569536	3089473	IRIS_313-11017	/Variety_Group(Tree)="Aus/boro"		"Philippines"	9.22222
SAMEA2569539	3089476	IRIS_313-11020	/Variety_Group(Tree)="Japonica"		"Bangladesh"	9.22222
SAMEA2569549	3089486	IRIS_313-11029	/Variety_Group(Tree)="Tropical	japonica"	"Bangladesh"	9.22222
SAMEA2569649	3089586	IRIS_313-11084	/Variety_Group(Tree)="Indica"		"Taiwan"	9.22222
SAMEA2569792	3089729	IRIS_313-11282	/Variety_Group(Tree)="Indica"		"India"	9.22222
SAMEA2569805	3089742	IRIS_313-11294	/Variety_Group(Tree)="Indica"		"Bangladesh"	9.22222
SAMEA2569811	3089748	IRIS_313-11299	/Variety_Group(Tree)="Indica"		"Bangladesh"	9.22222
SAMEA2569871	3089808	IRIS_313-11355	/Variety_Group(Tree)="Indica"		"Philippines"	9.22222
SAMEA2569944	3089832	B021			"USA"	9.22222
SAMEA2570054	3090180	CX156			"Myanmar"	9.22222
SAMEA2567496	3087433	IRIS_313-8252	/Variety_Group(Tree)="Indica"		"Bhutan"	8.73684
SAMEA2567504	3087441	IRIS_313-9137	/Variety_Group(Tree)="Intermediate	type"	"Sri Lanka" Lanka"	8.73684
SAMEA2567573	3087510	IRIS_313-8883	/Variety_Group(Tree)="Indica"		"Taiwan"	8.73684
SAMEA2567617	3087554	IRIS_313-8735	/Variety_Group(Tree)="Indica"		"India"	8.73684
SAMEA2567899	3087836	IRIS_313-10226	/Variety_Group(Tree)="Indica"		"India"	8.73684
SAMEA2568033	3087970	IRIS_313-8873	/Variety_Group(Tree)="Tropical	japonica"	"South	8.73684
SAMEA2568503	3088440	IRIS_313-11594	/Variety_Group(Tree)="Indica"		"India"	8.73684
SAMEA2568783	3088720	IRIS_313-11917	/Variety_Group(Tree)="Indica"		"China"	8.73684
SAMEA2568851	3088788	IRIS_313-11991	/Variety_Group(Tree)="Indica"		"Laos"	8.73684
SAMEA2569136	3089073	IRIS_313-10557	/Variety_Group(Tree)="Indica"		"Bangladesh"	8.73684
SAMEA2569173	3089110	IRIS_313-10600	/Variety_Group(Tree)="Indica"		"India"	8.73684
SAMEA2569338	3089275	IRIS_313-10814	/Variety_Group(Tree)="Basmati/sadri"		"India"	8.73684
SAMEA2569605	3089542	IRIS_313-11080	/Variety_Group(Tree)="Indica"		"Indonesia"	8.73684
SAMEA2569746	3089683	IRIS_313-11178	/Variety_Group(Tree)="Indica"		"India"	8.73684
SAMEA2569924	3090020	IRIS_313-11410	/Variety_Group(Tree)="Temperate	japonica"	"China"	8.73684
SAMEA2567544	3087481	IRIS_313-8789	/Variety_Group(Tree)="Tropical	japonica"	"Malaysia"	8.25146
SAMEA2567696	3087633	IRIS_313-8783	/Variety_Group(Tree)="Indica"		"India"	8.25146
SAMEA2567982	3087919	IRIS_313-8727	/Variety_Group(Tree)="Temperate	japonica"	"USSR"	8.25146
SAMEA2568399	3088336	IRIS_313-11462	/Variety_Group(Tree)="Intermediate	type"	"Indonesia"	8.25146
SAMEA2568435	3088372	IRIS_313-11505	/Variety_Group(Tree)="Temperate	japonica"	"Myanmar"	8.25146
SAMEA2568470	3088407	IRIS_313-11549	/Variety_Group(Tree)="Basmati/sadri"		"Malaysia"	8.25146
SAMEA2568505	3088442	IRIS_313-11596	/Variety_Group(Tree)="Indica"		"India"	8.25146
SAMEA2568520	3088457	IRIS_313-11620	/Variety_Group(Tree)="Indica"		"China"	8.25146
SAMEA2568591	3088528	IRIS_313-11694	/Variety_Group(Tree)="Aus/boro"		"USA"	8.25146
SAMEA2568758	3088695	IRIS_313-11894	/Variety_Group(Tree)="Indica"		"Pakistan"	8.25146
SAMEA2568893	3088830	IRIS_313-12039	/Variety_Group(Tree)="Indica"		"Laos"	8.25146
SAMEA2569198	3089135	IRIS_313-10655	/Variety_Group(Tree)="Indica"		"Indonesia"	8.25146
SAMEA2569260	3089197	IRIS_313-10731	/Variety_Group(Tree)="Japonica"		"Indonesia"	8.25146
SAMEA2569431	3089368	IRIS_313-10911	/Variety_Group(Tree)="Tropical	japonica"	"Indonesia"	8.25146
SAMEA2569511	3089448	IRIS_313-10985	/Variety_Group(Tree)="Indica"		"Pakistan"	8.25146
SAMEA2569654	3089591	IRIS_313-11133	/Variety_Group(Tree)="Indica"		"Liberia"	8.25146
SAMEA2569697	3089634	IRIS_313-11172	/Variety_Group(Tree)="Aus/boro"		"Bangladesh"	8.25146
SAMEA2569883	3089979	IRIS_313-11368	/Variety_Group(Tree)="Indica"		"China"	8.25146
SAMEA2570077	3090211	CX228			"Russia"	8.25146
SAMEA2567583	3087520	IRIS_313-8283	/Variety_Group(Tree)="Indica"		"Bhutan"	7.76608
SAMEA2567702	3087639	IRIS_313-8850	/Variety_Group(Tree)="Indica"		"Thailand"	7.76608
SAMEA2569028	3088965	IRIS_313-12288	/Variety_Group(Tree)="Indica"		"Laos"	7.76608
SAMEA2569109	3089046	IRIS_313-10513	Indica			7.76608
SAMEA2569405	3089342	IRIS_313-10879	/Variety_Group(Tree)="Basmati/sadri"		"Cambodia"	7.76608
SAMEA2569424	3089361	IRIS_313-10904	/Variety_Group(Tree)="Tropical	japonica"	"India"	7.76608
SAMEA2569595	3089532	IRIS_313-11071	/Variety_Group(Tree)="Intermediate	type"	"Liberia"	7.76608
SAMEA2569714	3089651	IRIS_313-11175	/Variety_Group(Tree)="Tropical	japonica"	"Bangladesh"	7.76608
SAMEA2569901	3089997	IRIS_313-11387	/Variety_Group(Tree)="Indica"		"China"	7.76608
SAMEA2570190	3090365	CX542			"Philippines"	7.76608
SAMEA2567755	3087692	IRIS_313-9184	/Variety_Group(Tree)="Indica"		"Bangladesh"	7.36842
SAMEA2567543	3087480	IRIS_313-8771	/Variety_Group(Tree)="Japonica"		"Philippines"	7.2807
SAMEA2568013	3087950	IRIS_313-9619	/Variety_Group(Tree)="Temperate	japonica"	"Brazil"	7.2807
SAMEA2568737	3088674	IRIS_313-11861	/Variety_Group(Tree)="Indica"		"Indonesia"	7.2807
SAMEA2568882	3088819	IRIS_313-12027	/Variety_Group(Tree)="Indica"		"China"	7.2807
SAMEA2568938	3088875	IRIS_313-12109	/Variety_Group(Tree)="Tropical	japonica"	"Nepal"	7.2807
SAMEA2569238	3089175	IRIS_313-10701	/Variety_Group(Tree)="Indica"		"Indonesia"	7.2807
SAMEA2569380	3089317	IRIS_313-10855	/Variety_Group(Tree)="Indica"		"India"	7.2807
SAMEA2569428	3089365	IRIS_313-10908	/Variety_Group(Tree)="Indica"		"Indonesia"	7.2807
SAMEA2569608	3089545	IRIS_313-11091	/Variety_Group(Tree)="Indica"		"Viet Nam"	7.2807
SAMEA2569845	3089782	IRIS_313-11330	/Variety_Group(Tree)="Indica"		"China"	7.2807
SAMEA2730191	3090115	B261			"China"	7.2807
SAMEA2730266	3089935	B132			"China"	7.2807
SAMEA2567560	3087497	IRIS_313-8743	/Variety_Group(Tree)="Basmati/sadri"		"India"	6.79532
SAMEA2567699	3087636	IRIS_313-8822	/Variety_Group(Tree)="Indica"		"Viet Nam" Nam"	6.79532
SAMEA2567928	3087865	IRIS_313-8306	/Variety_Group(Tree)="Indica"		"Malaysia"	6.79532
SAMEA2568905	3088842	IRIS_313-12050	/Variety_Group(Tree)="Indica"		"Malaysia"	6.79532
SAMEA2569234	3089171	IRIS_313-10697	/Variety_Group(Tree)="Indica"		"Nepal"	6.79532
SAMEA2569402	3089339	IRIS_313-10876	/Variety_Group(Tree)="Tropical	japonica"	"India"	6.79532
SAMEA2569478	3089415	IRIS_313-10955	/Variety_Group(Tree)="Indica"		"Bangladesh"	6.79532
SAMEA2569690	3089627	IRIS_313-11166	/Variety_Group(Tree)="Indica"		"Bangladesh"	6.79532
SAMEA2569759	3089696	IRIS_313-11243	/Variety_Group(Tree)="Intermediate	type"	"India"	6.79532
SAMEA2569836	3089773	IRIS_313-11322	/Variety_Group(Tree)="Indica"		"India"	6.79532
SAMEA2569853	3089790	IRIS_313-11339	/Variety_Group(Tree)="Indica"		"Viet Nam"	6.79532
SAMEA2569892	3089988	IRIS_313-11377	/Variety_Group(Tree)="Indica"		"China"	6.79532
SAMEA2567517	3087454	IRIS_313-9882	/Variety_Group(Tree)="Aus/boro"		"Sieraa Leone" Leone"	6.30994
SAMEA2567539	3087476	IRIS_313-9783	/Variety_Group(Tree)="Temperate	japonica"	"Venezuela"	6.30994
SAMEA2567558	3087495	IRIS_313-8405	/Variety_Group(Tree)="Basmati/sadri"		"Madagascar"	6.30994
SAMEA2567658	3087595	IRIS_313-8382	/Variety_Group(Tree)="Indica"		"India"	6.30994
SAMEA2567670	3087607	IRIS_313-8509	/Variety_Group(Tree)="Indica"		"Bangladesh"	6.30994
SAMEA2567681	3087618	IRIS_313-8632	/Variety_Group(Tree)="Intermediate	type"	"India"	6.30994
SAMEA2567838	3087775	IRIS_313-9791	/Variety_Group(Tree)="Indica"		"Gambia"	6.30994
SAMEA2568300	3088237	IRIS_313-7696	/Variety_Group(Tree)="Indica"		"Nepal"	6.30994
SAMEA2569134	3089071	IRIS_313-10555	/Variety_Group(Tree)="Indica"		"Bangladesh"	6.30994
SAMEA2569404	3089341	IRIS_313-10878	/Variety_Group(Tree)="Indica"		"Cambodia"	6.30994
SAMEA2569508	3089445	IRIS_313-10902	/Variety_Group(Tree)="Aus/boro"		"Pakistan"	6.30994
SAMEA2569588	3089525	IRIS_313-11065	/Variety_Group(Tree)="Indica"		"Liberia"	6.30994
SAMEA2569592	3089529	IRIS_313-11068	/Variety_Group(Tree)="Indica"		"Liberia"	6.30994
SAMEA2569645	3089582	IRIS_313-11125	/Variety_Group(Tree)="Aus/boro"		"India"	6.30994
SAMEA2569668	3089605	IRIS_313-11146	/Variety_Group(Tree)="Indica"		"Indonesia"	6.30994
SAMEA2569689	3089626	IRIS_313-11165	/Variety_Group(Tree)="Indica"		"Bangladesh"	6.30994
SAMEA2569798	3089735	IRIS_313-11287	/Variety_Group(Tree)="Indica"		"India"	6.30994
SAMEA2569857	3089794	IRIS_313-11343	/Variety_Group(Tree)="Indica"		"Sri Lanka"	6.30994
SAMEA2730356	3090069	B207			"Mali"	6.30994
SAMEA2567673	3087610	IRIS_313-8559	/Variety_Group(Tree)="Indica"		"Taiwan"	5.82456
SAMEA2568292	3088229	IRIS_313-7698	/Variety_Group(Tree)="Temperate	japonica"	"Indonesia"	5.82456
SAMEA2568507	3088444	IRIS_313-11598	/Variety_Group(Tree)="Indica"		"India"	5.82456
SAMEA2569022	3088959	IRIS_313-12283	/Variety_Group(Tree)="Indica"		"Laos"	5.82456
SAMEA2569322	3089259	IRIS_313-10791	/Variety_Group(Tree)="Aus/boro"		"Indonesia"	5.82456
SAMEA2569427	3089364	IRIS_313-10907	/Variety_Group(Tree)="Indica"		"Indonesia"	5.82456
SAMEA2569507	3089444	IRIS_313-10982	/Variety_Group(Tree)="Intermediate	type"	"Bangladesh"	5.82456
SAMEA2569634	3089571	IRIS_313-11115	/Variety_Group(Tree)="Indica"		"Myanmar"	5.82456
SAMEA2569653	3089590	IRIS_313-11132	/Variety_Group(Tree)="Aus/boro"		"Liberia"	5.82456
SAMEA2569693	3089630	IRIS_313-11088	/Variety_Group(Tree)="Indica"		"Bangladesh"	5.82456
SAMEA2569716	3089653	IRIS_313-11203	/Variety_Group(Tree)="Indica"		"India"	5.82456
SAMEA2569720	3089657	IRIS_313-11207	/Variety_Group(Tree)="Indica"		"Taiwan"	5.82456
SAMEA2569723	3089660	IRIS_313-11210	/Variety_Group(Tree)="Indica"		"India"	5.82456
SAMEA2569741	3089678	IRIS_313-11227	/Variety_Group(Tree)="Indica"		"India"	5.82456
SAMEA2730263	3090311	CX367			"China"	5.82456
SAMEA2567501	3087438	IRIS_313-8554	/Variety_Group(Tree)="Tropical	japonica"	"India"	5.33918
SAMEA2567549	3087486	IRIS_313-8383	/Variety_Group(Tree)="Tropical	japonica"	"Pakistan"	5.33918
SAMEA2567552	3087489	IRIS_313-10285	/Variety_Group(Tree)="Temperate	japonica"	"Madagascar"	5.33918
SAMEA2567698	3087635	IRIS_313-8812	/Variety_Group(Tree)="Indica"		"India"	5.33918
SAMEA2567706	3087643	IRIS_313-8889	/Variety_Group(Tree)="Indica"		"China"	5.33918
SAMEA2569488	3089425	IRIS_313-10964	/Variety_Group(Tree)="Aus/boro"		"Indonesia"	5.33918
SAMEA2569497	3089434	IRIS_313-10901	/Variety_Group(Tree)="Aus/boro"		"Indonesia"	5.33918
SAMEA2569671	3089608	IRIS_313-11086	/Variety_Group(Tree)="Indica"		"Sri Lanka"	5.33918
SAMEA2569724	3089661	IRIS_313-11211	/Variety_Group(Tree)="Intermediate	type"	"Bangladesh"	5.33918
SAMEA2569794	3089731	IRIS_313-11284	/Variety_Group(Tree)="Indica"		"Indonesia"	5.33918
SAMEA2568936	3088873	IRIS_313-12102	/Variety_Group(Tree)="Indica"		"Nepal"	4.8538
SAMEA2569409	3089346	IRIS_313-10882	/Variety_Group(Tree)="Indica"		"Philippines"	4.8538
SAMEA2569725	3089662	IRIS_313-11176	/Variety_Group(Tree)="Basmati/sadri"		"Indonesia"	4.8538
SAMEA2569727	3089664	IRIS_313-11213	/Variety_Group(Tree)="Indica"		"India"	4.8538
SAMEA2567477	3087414	IRIS_313-15898	/Variety_Group(Tree)="Aus/boro"		"China"	4.36842
SAMEA2568412	3088349	IRIS_313-11479	/Variety_Group(Tree)="Indica"		"Ecuador"	4.36842
SAMEA2568852	3088789	IRIS_313-11992	/Variety_Group(Tree)="Indica"		"Laos"	4.36842
SAMEA2569152	3089089	IRIS_313-10572	/Variety_Group(Tree)="Indica"		"Nepal"	4.36842
SAMEA2569609	3089546	IRIS_313-11092	/Variety_Group(Tree)="Indica"		"Bhutan"	4.36842
SAMEA2569989	3090050	B187			"China"	4.36842
SAMEA2730428	3089882	B075			"Indonesia"	4.36842
SAMEA2569269	3089206	IRIS_313-10739	/Variety_Group(Tree)="Japonica"		"Indonesia"	3.88304
SAMEA2730439	3089892	B087			"Philippines"	3.88304
SAMEA2568419	3088356	IRIS_313-11486	/Variety_Group(Tree)="Indica"		"Cote d'ivoire"	3.39766
SAMEA2568809	3088746	IRIS_313-11943	/Variety_Group(Tree)="Indica"		"Liberia"	3.39766
SAMEA2568889	3088826	IRIS_313-12036	/Variety_Group(Tree)="Indica"		"Indonesia"	3.39766
SAMEA2569951	3089841	B031			"Japan"	3.39766
SAMEA2569998	3090066	B203			"China"	3.39766
SAMEA2570114	3090250	CX280			"China"	3.39766
SAMEA2568529	3088466	IRIS_313-11628	/Variety_Group(Tree)="Indica"		"Zimbabwe"	2.91228
SAMEA2569529	3089466	IRIS_313-11011	/Variety_Group(Tree)="Aus/boro"		"China"	2.91228
SAMEA2569867	3089804	IRIS_313-11352	/Variety_Group(Tree)="Indica"		"Thailand"	2.91228
SAMEA2569021	3088958	IRIS_313-12282	/Variety_Group(Tree)="Temperate	japonica"	"Laos"	2.4269
SAMEA2569523	3089460	IRIS_313-10988	/Variety_Group(Tree)="Aus/boro"		"Pakistan"	2.4269
SAMEA2569703	3089640	IRIS_313-11174	/Variety_Group(Tree)="Tropical	japonica"	"Bangladesh"	2.4269
SAMEA2569735	3089672	IRIS_313-11177	/Variety_Group(Tree)="Indica"		"Philippines"	2.4269
SAMEA2567548	3087485	IRIS_313-10150	/Variety_Group(Tree)="Japonica"		"Bangladesh"	1.94152
SAMEA2567550	3087487	IRIS_313-9809	/Variety_Group(Tree)="Temperate	japonica"	"India"	1.94152
SAMEA2569665	3089602	IRIS_313-11143	/Variety_Group(Tree)="Temperate	japonica"	"India"	1.94152
SAMEA2568823	3088760	IRIS_313-11956	/Variety_Group(Tree)="Indica"		"Philippines"	1.45614
SAMEA2569569	3089506	IRIS_313-11047	/Variety_Group(Tree)="Indica"		"Indonesia"	1.45614
SAMEA2569919	3090015	IRIS_313-11405	/Variety_Group(Tree)="japonica"		"China"	1.45614
SAMEA2730422	3090252	CX282			"Viet Nam"	1.45614
SAMEA2569081	3089018	IRIS_313-10444	/Variety_Group(Tree)="Temperate	japonica"	"Philippines"	0.97076
SAMEA2569175	3089112	IRIS_313-10603	/Variety_Group(Tree)="Indica"		"India"	0.97076
SAMEA2569308	3089245	IRIS_313-10778	/Variety_Group(Tree)="Tropical	japonica"	"Indonesia"	0.97076
SAMEA2569976	3089946	B143			"China"	0.97076
SAMEA2730275	3090323	CX378			"China"	0.97076
SAMEA2730430	3089884	B077			"China"	0.97076
SAMEA2567527	3087464	IRIS_313-10272	/Variety_Group(Tree)="Indica"		"Madagascar"	0.48538
SAMEA2567592	3087529	IRIS_313-8903	/Variety_Group(Tree)="Indica"		"Bhutan"	0.48538
SAMEA2567665	3087602	IRIS_313-8453	/Variety_Group(Tree)="Indica"		"India"	0.48538
SAMEA2567780	3087717	IRIS_313-9324	/Variety_Group(Tree)="Indica"		"Indonesia"	0.48538
SAMEA2568453	3088390	IRIS_313-11532	/Variety_Group(Tree)="Aus/boro"		"China"	0.48538
SAMEA2568569	3088506	IRIS_313-11671	/Variety_Group(Tree)="Indica"		"Guinea"	0.48538
SAMEA2568608	3088545	IRIS_313-11723	/Variety_Group(Tree)="Japonica"		"Liberia"	0.48538
SAMEA2568702	3088639	IRIS_313-11829	/Variety_Group(Tree)="Indica"		"China"	0.48538
SAMEA2568751	3088688	IRIS_313-11877	/Variety_Group(Tree)="Indica"		"India"	0.48538
SAMEA2568810	3088747	IRIS_313-11890	/Variety_Group(Tree)="Indica"		"Viet Nam"	0.48538
SAMEA2568894	3088831	IRIS_313-12040	/Variety_Group(Tree)="Aus/boro"		"Myanmar"	0.48538
SAMEA2568988	3088925	IRIS_313-12227	/Variety_Group(Tree)="Tropical	japonica"	"Madagascar"	0.48538
SAMEA2569070	3089007	IRIS_313-12348	/Variety_Group(Tree)="Indica"		"China"	0.48538
SAMEA2569256	3089193	IRIS_313-10727	/Variety_Group(Tree)="Indica"		"India"	0.48538
SAMEA2569321	3089258	IRIS_313-10790	/Variety_Group(Tree)="Tropical	japonica"	"Philippines"	0.48538
SAMEA2569495	3089432	IRIS_313-10971	/Variety_Group(Tree)="Indica"		"Indonesia"	0.48538
SAMEA2569644	3089581	IRIS_313-11124	/Variety_Group(Tree)="Aus/boro"		"India"	0.48538
SAMEA2569900	3089996	IRIS_313-11386	/Variety_Group(Tree)="Intermediate	type"	"China"	0.48538
SAMEA2569943	3089831	B020			"Albania"	0.48538
SAMEA2570222	3149167	CX90			"China"	0.48538
SAMEA2730249	3089924	B121			"China"	0.48538
SAMEA2730316	3089815	B004			"Taiwan"	0.48538
SAMEA2730334	3089825	B014			"Philippines"	0.48538

## Sheet: Hong edit
Accesion in NCBI Genbank	Variety Name	Subspecies	Geographic location	Coverage of reads that map to Xa7	Contig Sequence
Xa7 Inquiry					TAACTTTCAATAATCATTCCATTTACCCTTATAGCCATGGACGCATACGGACAATCTTCCTTCATGCACATACATAATTTGTTGACTTGACCACTCTAAACTCTCTCTGCGCAGAGCGCCCAATGCTTCACCGCCTCCTTCATCTCATCCTTATGAGCATACCTTGCACCCTCAATTACCTCGTTCTCCTTATACTCGAGGGTACCTGATCACCCTCTGATATAACAAGTCGAAGAGTCCTCATTTGCCCAGTCGGTGGCCATTACATCACCTTATCGTCCGGATGATGCGTCGGTCTCCAGCTTGCTGCATTATCGAATCTCCTCTCTTTCATCAACAATTATACCGACTCTCTCCCCTCATCGCCATGCCCATGGCTGCTCCTCATGGTTGATTTTC…
SAMEA2567477	IRIS_313-15898	Aus/boro	Philippines	4.36842	nnnnnnnnnnnnnnnnnnnnnnnnnnnnnnnnnnnnnnnnnnnnnnnnnnnnnnnnnnnnnnnnngcacatacataatttgttgacttgaccactctaaactctctctgcgcagagcGCCCAATGCTTCACCGCCTCCTTCATCTCATCCTTATGAGCATACCTTGCACCCTCAATTACCTCGTTCTCCTTATACTCCAGGGTACATGATCACCCTCTGATATAACAAGTCSAAGAGTCCTCATTTGCCCAATCagtggccattacatcaccttatcgnnnnnnnnnnnnnnnnnnnnnnnnnnnnnnnnnnnnnnnnnnnnCCTCTCTTTCATCAACAATTATACCGACTCTCTCCCCTCATCGCCATGCCCATGGCTGCTCCTCTTGGTTGATTTTC…
SAMEA2567496	IRIS_313-8252	indica	Bangladesh	8.73684	nnnnnnnnnnnnnnnnnnnnnnnnnnnnnnnnnnnnnnnnnnnnnnnnnnnnnnnnnnnnnnnnnncacatacataatttgttgacttgaccactctaaactctctctgcgcagagcGCCCAATGCTTCACCGCCTCCTTCATCTCATCCTTATGAGCATACCTTGCACCCTCAATTACCTCGTTCTCCTTATACTCCAGGGTACATGATCACCCTCTGATATAACAAGTCGAAGAGTCCTCATTTGCCCagtcggtggccattacatcaccttatcgtccggatgannnnnnnnnnnnnnnnnnnnnnnnnnnnnnnnnnncCTCTCTTTCATCAACAATTATACCGACTCTCTCCCCTCATCGCCATGCCCATGGCTGCTCCTCTTGGTTGATTTTC…
SAMEA2567504	IRIS_313-9137	Intermediatetype	India	8.73684	nnnnnnnnnnnnnnnnnnnnnnnnnnnnnnnnnnnnnnnnnnnnnnnnnnnnnnnnnnnnnnnnnncacatacataatttgttgacttgaccactctaaactctctctgcgcagagcGCCCAATGCTTCACCGCCTCCTTCATCTCATCCTTATGAGCATACCTTGCACCCTCAATTACCTCGTTCTCCTTATACTCCAGGGTACATGATCACCCTCTGATATAACAAGTCGAAGAGTCCTCATTTGCCCAgtcggtggccattacatcaccttatcgtccggatgatgcnnnnnnnnnnnnnnnnnnnnnnnnnnnnnnnnCCTCTCTTTCATCAACAATTATACCGACTCTCTCCCCTCATCGCCATGCCCATGGCTGCTCCTCTTGGTTGATTTTC…
SAMEA2567506	IRIS_313-9368	japonica	Bangladesh	9.22222	nnnnnnnnnnnnnnnnnnnnnnnnnnnnnnnnnnnnnnnnnnnnnnnnnnnnnnnnnnnnnnnnnnnncatacataatttgttgacttgaccactctaaactctctctgcgcaGAgcGCCCAATGCTTCACCGCCTCCTTCATCTCATCCTTATGAGCATACCTTGCACCCTCAATTACCTCGTTCTCCTTATACTCCAGGGTACATGATCACCCTCTGATATAACAAGTCGAAGAGTCCTCATTTGCCCAgtcggtggccattacatcaccttatcgtccggatgatnnnnnnnnnnnnnnnnnnnnnnnnnnnnnnnnntcCTCTCTTTCATCAACAATTATACCGACTCTCTCCCCTCATCGCCATGCCCATGGCTGCTCCTCTTGGTTGATTTTC…
SAMEA2567515	IRIS_313-8409	Aus/boro	Viet Nam	12.6199	nnnnnnnnnnnnnnnnnnnnnnnnnnnnnnnnnnnnnnnnnnnnnnnnnnnnnnnnnnnnnnnnnnnacatacataatttgttgacttgaccactctaaactctctctgcgcagagcGCCCAATGCTTCACCGCCTCCTTCATCTCATCCTTATGAGCATACCTTGCACCCTCAATTACCTCGTTCTCCTTATACTCCAGGGTACATGATCACCCTCTGATATAACAAGTCGAAGAGTCCTCATTTGCCCAgtcggtggccattacatcaccttatcgtccggatgatgcgnnnnnnnnnnnnnnnnnnnnnnnnnnnnnnnCCTCTCTTTCATCAACAATTATACCGACTCTCTCCCCTCATCGCCATGCCCATGGCTGCTCCTCTTGGTTGATTTTC…
SAMEA2567517	IRIS_313-9882	Aus/boro	Taiwan	6.30994	nnnnnnnnnnnnnnnnnnnnnnnnnnnnnnnnnnnnnnnnnnnnnnnnnnnnnnnnnnnnnnnntgcacatacataatttgttgacttgaccactctaaactctctctgcgcagAgcGCCCAATGCTTCACCGCCTCCTTCATCTCATCCTTATGAGCATACCTTGCACCCTCAATTACCTCGTTCTCCTTATACTCCAGGGTACATGATCACCCTCTGATATAACAAGTCGAAGAGTCCTCATTTGCCCAATCAGTGgccattacatcaccttatcgtccggatgatgcgnnnnnnnnnnnnnnnnnnnattatcgaatctCCTCTCTTTCATCAACAATTATACCGACTCTCTCCCCTCATCGCCATGCCCATGGCTGCTCCTCTTGGTTGATTTTC…
SAMEA2567527	IRIS_313-10272	indica	Colombia	0.48538	nnnnnnnnnnnnnnnnnnnnnnnnnnnnnnnnnnnnnnnnnnnnnnnnnnnnnnnnnnnnnnnntgcacatacataatttgttgacttgaccactctaaactctctctgcgcagagcGCCCAATGCTTCACCGCCTCCTTCATCTCATCCTTATGAGCATACCTTGCACCCTCAATTACCTCGTTCTCCTTATACTCCAGGGTACATGATCACCCTCTGATATAACAAGTCGAAGAGTCCTCATTTGCCCAATcagtggccattAcatcaccttatcgtccggatgannnnnnnnnnnnnnnnnnnnnnnnnnnnnnnnnnnnCTCTCTTTCATCAACAATTATACCGACTCTCTCCCCTCATCGCCATGCCCATGGCTGCTCCTCTTGGTTGATTTTC…
SAMEA2567539	IRIS_313-9783	japonica	Afghanistan	6.30994	nnnnnnnnnnnnnnnnnnnnnnnnnnnnnnnnnnnnnnnnnnnnnnnnnnnnnnnnnnnnnnnnnnnacatacataatttgttgacttgaccactctaaactctctctGcGCAgagcGCCCAATGCTTCACCGCCTCCTTCATCTCATCCTTATGAGCATACCTTGCACCCTCAATTACCTCGTTCTCCTTATACTCCAGGGTACATGATCACCCTCTGATATAACAAGTCGAAGAGTCCTCATTTGCCCagtcggtggccattacatcaccttatcgtccggatgatgcgtnnnnnnnnnnnnnnnnnnnnnnnnnnnnntCCTCTCTTTCATCAACAATTATACCGACTCTCTCCCCTCATCGCCATGCCCATGGCTGCTCCTCTTGGTTGATTTTC…
SAMEA2567541	IRIS_313-8342	japonica	Sri Lanka	10.193	nnnnnnnnnnnnnnnnnnnnnnnnnnnnnnnnnnnnnnnnnnnnnnnnnnnnnnnnnnnnnnnntgcacatacataatttgttgacttgaccactctaaactctctctgcgcagagcGCCCAATGCTTCACCGCCTCCTTCATCTCATCCTTATGAGCATACCTTGCACCCTCAATTACCTCGTTCTCCTTATACTCCAGGGTACATGATCACCCTCTGATATAACAAGTCSAAGAGTCCTCATTTGCCcagtcggtggccattacatcaccttatcgtccggatgatgcgtcnnnnnnnnnnnnnnnnnnnnnnnnnnnntcCTCTCTTTCATCAACAATTATACCGACTCTCTCCCCTCATCGCCATGCCCATGGCTGCTCCTCTTGGTTGATTTTC…
SAMEA2567543	IRIS_313-8771	japonica	India	7.2807	nnnnnnnnnnnnnnnnnnnnnnnnnnnnnnnnnnnnnnnnnnnnnnnnnnnnnnnnnnnnnnnnnncacatacataatttgttgacttgaccactctaaactctctctgcgcagagCGCCCAATGCTTCACCGCCTCCTTCATCTCATCCTTATGAGCATACCTTGCACCCTCAATTACCTCGTTCTCCTTATACTCCAGGGTACATGATCACCCTCTGATATAACAAGTCGAAGAGTCCTCATTTGCccagtcggtggccattacatcaccttatcgtccggatgatgcgnnnnnnnnnnnnnnnnnnnnnnnnnnnnnnncCTCTCTTTCATCAACAATTATACCGACTCTCTCCCCTCATCGCCATGCCCATGGCTGCTCCTCTTGGTTGATTTTC…
SAMEA2567544	IRIS_313-8789	japonica	Bangladesh	8.25146	nnnnnnnnnnnnnnnnnnnnnnnnnnnnnnnnnnnnnnnnnnnnnnnnnnnnnnnnnnnnnnnatgcacatacataatttgttgacttgaccactctaaactctctctgcgcagaGcGCCCAATGCTTCACCGCCTCCTTCATCTCATCCTTATGAGCATACCTTGCACCCTCAATTACCTCGTTCTCCTTATACTCCAGGGTACATGATCACCCTCTGATATAACAAGTCSAAGAGTCCTCATTTGCCcaatcagtggCCattacatcaccttatcgtccggatgatgcgtcgnnnnnnnnnnnnnnnnnnnnnnnnnnnncCTCTCTTTCATCAACAATTATACCGACTCTCTCCCCTCATCGCCATGCCCATGGCTGCTCCTCTTGGTTGATTTTC…
SAMEA2567548	IRIS_313-10150	japonica	India	1.94152	nnnnnnnnnnnnnnnnnnnnnnnnnnnnnnnnnnnnnnnnnnnnnnnnnnnnnnnnnnnnnnnnnnnacatacataatttgttgacttgaccactctaaactctctctgcgCAgagcGCCCAATGCTTCACCGCCTCCTTCATCTCATCCTTATGAGCATACCTTGCACCCTCAATTACCTCGTTCTCCTTATACTCCAGGGTACATGATCACCCTCTGATATAACAAGTCGAAGaGTCCTCATTTGCCcagtcggtggccattacatcaccttatcgtccggatgatgnnnnnnnnnnnnnnnnnnnnnnnnnnnnnnnnnncTCTCTTTCATCAACAATTATACCGACTCTCTCCCCTCATCGCCATGCCCATGGCTGCTCCTCTTGGTTGATTTTC…
SAMEA2567549	IRIS_313-8383	japonica	Philippines	5.33918	nnnnnnnnnnnnnnnnnnnnnnnnnnnnnnnnnnnnnnnnnnnnnnnnnnnnnnnnnnnnnnnnnnnncatacataatttgttgacttgaccactctaaactctctctGCgCAgAGcGCCCAATGCTTCACCGCCTCCTTCATCTCATCCTTATGAGCATACCTTGCACCCTCAATTACCTCGTTCTCCTTATACTCCAGGGTACATGATCACCCTCTGATATAACAAGTCGAAGAGTCCTCATTTGCCCAgtcggtggccattacatcaccttatcgtccggatgatgcgnnnnnnnnnnnnnnnnnnnnnnnnnnnnnnncCTCTCTTTCATCAACAATTATACCGACTCTCTCCCCTCATCGCCATGCCCATGGCTGCTCCTCTTGGTTGATTTTC…
SAMEA2567550	IRIS_313-9809	japonica	Sri Lanka	1.94152	nnnnnnnnnnnnnnnnnnnnnnnnnnnnnnnnnnnnnnnnnnnnnnnnnnnnnnnnnnnnnnnnnnnacatacataatttgttgacttgaccactctaaactctctctgcgCAgagcGCCCAATGCTTCACCGCCTCCTTCATCTCATCCTTATGAGCATACCTTGCACCCTCAATTACCTCGTTCTCCTTATACTCCAGGGTACATGATCACCCTCTGATATAACAAGTCGAAGAGTCCTCATTTGCCCAatcagtggccattacatcAccTtatcgtccggatgatgcgtnnnnnnnnnnnnnnnnnnnnnnnnnnnnnncCTCTCTTTCATCAACAATTATACCGACTCTCTCCCCTCATCGCCATGCCCATGGCTGCTCCTCTTGGTTGATTTTC…
SAMEA2567558	IRIS_313-8405	Basmati/sadri	China	6.30994	nnnnnnnnnnnnnnnnnnnnnnnnnnnnnnnnnnnnnnnnnnnnnnnnnnnnnnnnnnnnnnnnnnnacatacataatttgttgacttgaccactctaaactctctctgcgCagagCGCCCAATGCTTCACCGCCTCCTTCATCTCATCCTTATGAGCATACCTTGCACCCTCAATTACCTCGTTCTCCTTATACTCCAGGGTACATGATCACCCTCTGATATAACAAGTCNAAGAGTCCTCATTTGCCCAatcggtggccattacatcaccttatcgtccggatgatgcgtcggtctccannnnnnnnnnnnnnnnnnnnnCCTCTCTTTCATCAACAATTATACCGACTCTCTCCCCTCATCGCCATGCCCATGGCTGCTCCTCTTGGTTGATTTTC…
SAMEA2567560	IRIS_313-8743	Basmati/sadri	Taiwan	6.79532	nnnnnnnnnnnnnnnnnnnnnnnnnnnnnnnnnnnnnnnnnnnnnnnnnnnnnnnnnnnnnnnnnncacatacataatttgttgacttgaccactctaaactctctctgcgcagagcGCCCAATGCTTCACCGCCTCCTTCATCTCATCCTTATGAGCATACCTTGCACCCTCAATTACCTCGTTCTCCTTATACTCCAGGGTACATGATCACCCTCTGATATAACAAGTCGAAGAGTCCTCATTTGCCCAatcagtggccattacatcaccttatcgtccggatgatgcgtnnnnnnnnnnnnnnnnnnnnnnnnnnnnnnCCTCTCTTTCATCAACAATTATACCGACTCTCTCCCCTCATCGCCATGCCCATGGCTGCTCCTCTTGGTTGATTTTC…
SAMEA2567573	IRIS_313-8883	indica	Malaysia	8.73684	nnnnnnnnnnnnnnnnnnnnnnnnnnnnnnnnnnnnnnnnnnnnnnnnnnnnnnnnnnnnnnnnnnnacatacataatttgttgacttgaccactctaaactctctctgcgcagagcGCCCAATGCTTCACCGCCTCCTTCATCTCATCCTTATGAGCATACCTTGCACCCTCAATTACCTCGTTCTCCTTATACTCCAGGGTACATGATCACCCTCTGATATAACAAGTCGAAGAGTCCTCATTTGCccagtcggtggccattacatcaccttatcgtccggatgatgcgtcgnnnnnnnnnnnnnnnnnnnnnnnnnnnnCCTCTCTTTCATCAACAATTATACCGACTCTCTCCCCTCATCGCCATGCCCATGGCTGCTCCTCATGGTTGATTTTC…
SAMEA2567583	IRIS_313-8283	indica	Bangladesh	7.76608	nnnnnnnnnnnnnnnnnnnnnnnnnnnnnnnnnnnnnnnnnnnnnnnnnnnnnnnnnnnnnnnnnnnacatacataatttgttgacttgaccactctaaactctctctgcgcagagcGCCCAATGCTTCACCGCCTCCTTCATCTCATCCTTATGAGCATACCTTGCACCCTCAATTACCTCGTTCTCCTTATACTCGAGGGTACATGATCACCCTCTGATATAACAAGTCGAAGAGTCCTCATTTGCCcagtcggtggccattacatcaccttatcgtccggatgatgcgtnnnnnnnnnnnnnnnnnnnnnnnnnnnnnnncTCTCTTTCATCAACAATTATACCGACTCTCTCCCCTCATCGCCATGCCCATGGcTGCTCCTCWTGGTTGATTTTC…
SAMEA2567592	IRIS_313-8903	indica	Philippines	0.48538	nnnnnnnnnnnnnnnnnnnnnnnnnnnnnnnnnnnnnnnnnnnnnnnnnnnnnnnnnnnnnnnnnnnnnntacataatttgttgacttgaccactctaaactctctctgcgcagagcGCCCAATGCTTCACCGCCTCCTTCATCTCATCCTTATGAGCATACCTTGCACCCTCAATTACCTCGTTCTCCTTATACTCCAGGGTACATGATCACCCTCTGATATAACAAGTCGAAGAGTCCTCATTTGCCCAATcagtggccattacatcaccttatcgtccggnnnnnnnnnnnnnnnnnnnnnnnnnnnnnnnnnnnnnnnCCTCTCTTTCATCAACAATTATACCGACTCTCTCCCCTCATCGCCATGCCCATGGCTGCTCCTCTTGGTTGATTTTC…
SAMEA2567658	IRIS_313-8382	indica	India	6.30994	nnnnnnnnnnnnnnnnnnnnnnnnnnnnnnnnnnnnnnnnnnnnnnnnnnnnnnnnnnnnnnnnnncacatacataatttgttgacttgaccactctaaactctctctgcgcagagCGCCCAATGCTTCACCGCCTCCTTCATCTCATCCTTATGAGCATACCTTGCACCCTCAATTACCTCGTTCTCCTTATACTCCAGGGTACATGATCACCCTCTGATATAACAAGTCGAAGAGTCCTCATTTGCCcaatcagtggccattacatcaccttatcgtccggatgatgcgtnnnnnnnnnnnnnnnnnnnnnnnnnnnnnncCTCTCTTTCATCAACAATTATACCGACTCTCTCCCCTCATCGCCATGCCCATGGCTGCTCCTCTTGGTTGATTTTC…
SAMEA2567665	IRIS_313-8453	indica	India	0.48538	nnnnnnnnnnnnnnnnnnnnnnnnnnnnnnnnnnnnnnnnnnnnnnnnnnnnnnnnnnnnnnnnnnnacatacataatttgttgacttgaccactctaaactctctctgcgcaGAGcGCCCAATGCTTCACCGCCTCCTTCATCTCATCCTTATGAGCATACCTTGCACCCTCAATTACCTCGTTCTCCTTATACTCCAGGGTACATGATCACCCTCTGATATAACAAGTCGAAGAGTCCTCATTTGCCCAatcagtggccattacatcaccttatcgtccggatgatgcgtcggtctccnnnnnnnnnnnnnnnnnnnnnnccTCTCTTTCATCAACAATTATACCGACTCTCTCCCCTCATCGCCATGCCCATGGCTGCTCCTCTTGGTTGATTTTC…
SAMEA2567670	IRIS_313-8509	indica	Bangladesh	6.30994	nnnnnnnnnnnnnnnnnnnnnnnnnnnnnnnnnnnnnnnnnnnnnnnnnnnnnnnnnnnnnnnnnnnacatacataatttgttgacttgaccactctaaactctctctgcgcagagcGCCCAATGCTTCACCGCCTCCTTCATCTCATCCTTATGAGCATACCTTGCACCCTCAATTACCTCGTTCTCCTTATACTCCAGGGTACATGATCACCCTCTGATATAACAAGTCSAAGAGTCCTCATTTGCCcaatcggtggccattacatcaccttatcgtccggatgatgcgtcgnnnnnnnnnnnnnnnnnnnnnnnnnnnnCCTCTCTTTCATCAACAATTATACCGACTCTCTCCCCTCATCGCCATGCCCATGGCTGCTCCTCTTGGTTGATTTTC…
SAMEA2567673	IRIS_313-8559	indica	India	5.82456	nnnnnnnnnnnnnnnnnnnnnnnnnnnnnnnnnnnnnnnnnnnnnnnnnnnnnnnnnnnnnnnnnnnncatacataatttgttgacttgaccactctaaactctctctgcgcagagcGCCCAATGCTTCACCGCCTCCTTCATCTCATCCTTATGAGCATACCTTGCACCCTCAATTACCTCGTTCTCCTTATACTCCAGGGTACATGATCACCCTCTGATATAACAAGTCSAAGAGTCCTCATTTGCCCAATCagtggccattacatcaccttatcgtccnnnnnnnnnnnnnnnnnnnnnnnnnnnnnnnnnnnnnnnnnnctctcTTTCATCAACAATTATACCGACTCTCTCCCCTCATCGCCATGCCCATGGCTGCTCCTCTTGGTTGATTTTC…
SAMEA2567679	IRIS_313-8621	indica	India	9.7076	nnnnnnnnnnnnnnnnnnnnnnnnnnnnnnnnnnnnnnnnnnnnnnnnnnnnnnnnnnnnnnnnnncacatacataatttgttgacttgaccactctaaactctctctgCGcagagcGCCCAATGCTTCACCGCCTCCTTCATCTCATCCTTATGAGCATACCTTGCACCCTCAATTACCTCGTTCTCCTTATACTCCAGGGTACATGATCACCCTCTGATATAACAAGTCGAAGAGTCCTCATTTGCCCaatcggtggccattacatcaccttatcgtccggatgatgcgtcgnnnnnnnnnnnnnnnnnnnnnnnnnnnncCTCTCTTTCATCAACAATTATACCGACTCTCTCCCCTCATCGCCATGCCCATGGCTGCTCCTCTTGGTTGATTTTC…
SAMEA2567681	IRIS_313-8632	Intermediatetype	Bangladesh	6.30994	nnnnnnnnnnnnnnnnnnnnnnnnnnnnnnnnnnnnnnnnnnnnnnnnnnnnnnnnnnnnnnnnnnnncatacataatttgttgacttgaccactctaaactctctctgcgcagagcGCCCAATGCTTCACCGCCTCCTTCATCTCATCCTTATGAGCATACCTTGCACCCTCAATTACCTCGTTCTCCTTATACTCCAGGGTACATGATCACCCTCTGATATAACAAGTCGAAGAGTCCTCATTTGCCCagtcggtggccattacatcaccttatcgtccggatgatgcnnnnnnnnnnnnnnnnnnnnnnnnnnnnnnnncCTCTCTTTCATCAACAATTATACCGACTCTCTCCCCTCATCGCCATGCCCATGGCTGCTCCTCTTGGTTGATTTTC…
SAMEA2567696	IRIS_313-8783	indica	Sri Lanka	8.25146	nnnnnnnnnnnnnnnnnnnnnnnnnnnnnnnnnnnnnnnnnnnnnnnnnnnnnnnnnnnnnnnnnnnncatacataatttgttgacttgaccactctaaactctctctgcgcagagcGCCCAATGCTTCACCGCCTCCTTCATCTCATCCTTATGAGCATACCTTGCACCCTCAATTACCTCGTTCTCCTTATACTCCAGGGTACATGATCACCCTCTGATATAACAAGTCCAAGAGTCCTCATTTGCCcagtcggtggccattacatcaccttatnnnnnnnnnnnnnnnnnnnnnnnnnnnnnnnnnnnnnnnnnnnnnnCCTCTCTTTCATCAACAATTATACCGACTCTCTCCCCTCATCGCCATGCCCATGGCTGCTCCTCATGGTTGATTTTC…
SAMEA2567698	IRIS_313-8812	indica	Indonesia	5.33918	nnnnnnnnnnnnnnnnnnnnnnnnnnnnnnnnnnnnnnnnnnnnnnnnnnnnnnnnnnnnnnnnnncacatacataatttgttgacttgaccactctaaactctctctgcGCAgagcGCCCAATGCTTCACCGCCTCCTTCATCTCATCCTTATGAGCATACCTTGCACCCTCAATTACCTCGTTCTCCTTATACTCCAGGGTACATGATCACCCTCTGATATAACAAGTCGAAGAGTCCTCATTTGCccagtcggtggccattacatcaccttatcgtccggatgatgcgtcggtctnnnnnnnnnnnnnnnnnnnnnnnnnCTCTCTTTCATCAACAATTATACCGACTCTCTCCCCTCATCGCCATGCCCATGGCTGCTCCTCTTGGTTGATTTTC…
SAMEA2567699	IRIS_313-8822	indica	Bangladesh	6.79532	nnnnnnnnnnnnnnnnnnnnnnnnnnnnnnnnnnnnnnnnnnnnnnnnnnnnnnnnnnnnnnnntgcacatacataatttgttgacttgaccactctaaactctctctgcgcagagCGCCCAATGCTTCACCGCCTCCTTCATCTCATCCTTATGAGCATACCTTGCACCCTCAATTACCTCGTTCTCCTTATACTCCAGGGTACATGATCACCCTCTGATATAACAAGTCGAAGAGTCCTCATTTGCccagtcggtggccattacatcaccttatcgtccggatgatnnnnnnnnnnnnnnnnnnnnnnnnnnnnnnnnntcCTCTCTTTCATCAACAATTATACCGACTCTCTCCCCTCATCGCCATGCCCATGGCTGCTCCTCTTGGTTGATTTTC…
SAMEA2567702	IRIS_313-8850	indica	Bangladesh	7.76608	nnnnnnnnnnnnnnnnnnnnnnnnnnnnnnnnnnnnnnnnnnnnnnnnnnnnnnnnnnnnnnnnngcacatacataatttgttgacttgaccactctaaactctctctgcgcagagCGCCCAATGCTTCACCGCCTCCTTCATCTCATCCTTATGAGCATACCTTGCACCCTCAATTACCTCGTTCTCCTTATACTCCAGGGTACATGATCACCCTCTGATATAACAAGTCGAAGAGTCCTCATTTGCCCaatcggtggccattacatcaccttatcgtccggatgatgcgtcggtctccagctnnnnnnnnnnnnnnnnnncCTCTCTTTCATCAACAATTATACCGACTCTCTCCCCTCATCGCCATGCCCATGGCTGCTCCTCTTGGTTGATTTTC…
SAMEA2567706	IRIS_313-8889	indica	China	5.33918	nnnnnnnnnnnnnnnnnnnnnnnnnnnnnnnnnnnnnnnnnnnnnnnnnnnnnnnnnnnnnnnnnnnncatacataatttgttgacttgaccactctaaactctctctgcgcagagCGCCCAATGCTTCACCGCCTCCTTCATCTCATCCTTATGAGCATACCTTGCACCCTCAATTACCTCGTTCTCCTTATACTCCAGGGTACATGATCACCCTCTGATATAACAAGTCGAAGAGTCCTCATTTGCCcagtcggtggccattacatcaccttatcgtccggatgatgcgtcgnnnnnnnnnnnnnnnnnnnnnnnnnnnnCCTCTCTTTCATCAACAATTATACCGACTCTCTCCCCTCATCGCCATGCCCATGGCTGCTCCTCTTGGTTGATTTTC…
SAMEA2567719	IRIS_313-8946	indica	India	9.22222	nnnnnnnnnnnnnnnnnnnnnnnnnnnnnnnnnnnnnnnnnnnnnnnnnnnnnnnnnnnnnnnnnncacatacataatttgttgacttgaccactctaaactctctctGCgCAgagcGCCCAATGCTTCACCGCCTCCTTCATCTCATCCTTATGAGCATACCTTGCACCCTCAATTACCTCGTTCTCCTTATACTCCAGGGTACATGATCACCCTCTGATATAACAAGTCGAAGaGTCCTCATTTGCCCaatcggtggccattacatcaccttatcgtccggatgatgcgtcggnnnnnnnnnnnnnnnnnnnnnnnnnnnCCTCTCTTTCATCAACAATTATACCGACTCTCTCCCCTCATCGCCATGCCCATGGCTGCTCCTCATGGTTGATTTTC…
SAMEA2567754	IRIS_313-9182	indica	Myanmar	17.4737	nnnnnnnnnnnnnnnnnnnnnnnnnnnnnnnnnnnnnnnnnnnnnnnnnnnnnnnnnnnnnnnntgcacatacataatttgttgacttgaccactctaaactctctctgCGCAgAGcGCCCAATGCTTCACCGCCTCCTTCATCTCATCCTTATGAGCATACCTTGCACCCTCAATTACCTCGTTCTCCTTATACTCCAGGGTACATGATCACCCTCTGATATAACAAGTCSAAGAGTCCTCATTTGCCcagtcggtggccattacatcaccttatcgtccggatgatgcgtcnnnnnnnnnnnnnnnnnnnnnnnnnnnnnCCTCTCTTTCATCAACAATTATACCGACTCTCTCCCCTCATCGCCATGCCCATGGCTGCTCCTCTTGGTTGATTTTC…
SAMEA2567755	IRIS_313-9184	indica	China	7.36842	nnnnnnnnnnnnnnnnnnnnnnnnnnnnnnnnnnnnnnnnnnnnnnnnnnnnnnnnnnnnnnnnnncacatacataatttgttgacttgaccactctaaactctctctgCgCagagcGCCCAATGCTTCACCGCCTCCTTCATCTCATCCTTATGAGCATACCTTGCACCCTCAATTACCTCGTTCTCCTTATACTCCAGGGTACATGATCACCCTCTGATATAACAAGTCGAAGAGTCCTCATTTGCCCAaTcagtggccattacatcaccttatcgtccggatgatgcgtcggtctccnnnnnnnnnnnnnnnnnnnnnnCCTCTCTTTCATCAACAATTATACCGACTCTCTCCCCTCATCGCCATGCCCATGGCTGCTCCTCTTGGTTGATTTTC…
SAMEA2567756	IRIS_313-9197	indica	India	12.1345	nnnnnnnnnnnnnnnnnnnnnnnnnnnnnnnnnnnnnnnnnnnnnnnnnnnnnnnnnnnnnnnnnncacatacataatttgttgacttgaccactctaaactctctctgcgcagagCGCCCAATGCTTCACCGCCTCCTTCATCTCATCCTTATGAGCATACCTTGCACCCTCAATTACCTCGTTCTCCTTATACTCCAGGGTACATGATCACCCTCTGATATAACAAGTCGAAGAGTCCTCATTTGCCCAgtcggtggccattacatcaccttatcgtccggatgnnnnnnnnnnnnnnnnnnnnnnnnnnnnnnnnnnnncCTCTCTTTCATCAACAATTATACCGACTCTCTCCCCTCATCGCCATGCCCATGGCTGCTCCTCTTGGTTGATTTTC…
SAMEA2567760	IRIS_313-9208	indica	Indonesia	11.1637	nnnnnnnnnnnnnnnnnnnnnnnnnnnnnnnnnnnnnnnnnnnnnnnnnnnnnnnnnnnnnnnntgcacatacataatttgttgacttgaccactctaaactctctctgcgcagagCGCCCAATGCTTCACCGCCTCCTTCATCTCATCCTTATGAGCATACCTTGCACCCTCAATTACCTCGTTCTCCTTATACTCSAGGGTACATGATCACCCTCTGATATAACAAGTCGAAGaGTCCTCATTTGCCCAATcagtggccattacaTCacCTtatcgtccnnnnnnnnnnnnnnnnnnnnnnnnnnnnnnnnnnnnnnnnncCTCTCTTTCATCAACAATTATACCGACTCTCTCCCCTCATCGCCATGCCCATGGCTGCTCCTCTTGGTTGATTTTC…
SAMEA2567778	IRIS_313-9317	indica	Viet Nam	10.6784	nnnnnnnnnnnnnnnnnnnnnnnnnnnnnnnnnnnnnnnnnnnnnnnnnnnnnnnnnnnnnnnnnnnacatacataatttgttgacttgaccactctaaactctctctgcgCagagcGCCCAATGCTTCACCGCCTCCTTCATCTCATCCTTATGAGCATACCTTGCACCCTCAATTACCTCGTTCTCCTTATACTCCAGGGTACATGATCACCCTCTGATATAACAAGTCGAAGAGTCCTCATTTGCccaatcagtggccattacatcacctTatcgtccggatgatgcgtcggtctnnnnnnnnnnnnnnnnnnnnnnnncctctcTTTCATCAACAATTATACCGACTCTCTCCCCTCATCGCCATGCCCATGGCTGCTCCTCTTGGTTGATTTTC…
SAMEA2567780	IRIS_313-9324	indica	China	0.48538	nnnnnnnnnnnnnnnnnnnnnnnnnnnnnnnnnnnnnnnnnnnnnnnnnnnnnnnnnnnnnnnnnncacatacataatttgttgacttgaccactctaaactctctctgcgcagAGCGCCCAATGCTTCACCGCCTCCTTCATCTCATCCTTATGAGCATACCTTGCACCCTCAATTACCTCGTTCTCCTTATACTCCAGGGTACATGATCACCCTCTGATATAACAAGTCGAAGAGTCCTCATTTGCCCaatcggtggccattacatcaccttatcgtccggatgatgcgtcggnnnnnnnnnnnnnnnnnnnnnnnnnnncctctCTTTCATCAACAATTATACCGACTCTCTCCCCTCATCGCCATGCCCATGGCTGCTCCTCTTGGTTGATTTTC…
SAMEA2567789	IRIS_313-9415	indica	Thailand	9.22222	nnnnnnnnnnnnnnnnnnnnnnnnnnnnnnnnnnnnnnnnnnnnnnnnnnnnnnnnnnnnnnnnnncacatacataatttgttgacttgaccactctaaactctctctgcgcagagcGCCCAATGCTTCACCGCCTCCTTCATCTCATCCTTATGAGCATACCTTGCACCCTCAATTACCTCGTTCTCCTTATACTCCAGGGTACATGATCACCCTCTGATATAACAAGTCGAAGAGTCCTCATTTGCCcaatcggtggccattacatcaccttatcgtccggatgatgcgnnnnnnnnnnnnnnnnnnnnnnnnnnnnnnnCCTCTCTTTCATCAACAATTATACCGACTCTCTCCCCTCATCGCCATGCCCATGGCTGCTCCTCTTGGTTGATTTTC…
SAMEA2567838	IRIS_313-9791	indica	Malawi	6.30994	nnnnnnnnnnnnnnnnnnnnnnnnnnnnnnnnnnnnnnnnnnnnnnnnnnnnnnnnnnnnnnnnnnnncatacataatttgttgacttgaccactctaaactctctctgcgcagagcgcccaATGCTTCACCGCCTCCTTCATCTCATCCTTATGAGCATACCTTGCACCCTCAATTACCTCGTTCTCCTTATACTCCAGGGTACATGATCACCCTCTGATATAACAAGTCGAAGAGTCCTCATTTGCCCAATCAGTGGCCATTACATCACCTtatnnnnnnnnnnnnnnnnnnnnnnnnnnnnnnnnnnnnnnnnnnnnnncCTCTCTTTCATCAACAATTATACCGACTCTCTCCCCTCATCGCCATGCCCATGGCTGCTCCTCTTGGTTGATTTTC…
SAMEA2567841	IRIS_313-9825	indica	Peru	14.076	nnnnnnnnnnnnnnnnnnnnnnnnnnnnnnnnnnnnnnnnnnnnnnnnnnnnnnnnnnnnnnnnnnnacatacataatttgttgacttgaccactctaaactctctctgcgcagagcGCCCAATGCTTCACCGCCTCCTTCATCTCATCCTTATGAGCATACCTTGCACCCTCAATTACCTCGTTCTCCTTATACTCCAGGGTACATGATCACCCTCTGATATAACAAGTCGAAGAGTCCTCATTTGCCCAgtcggtggccattacatcaccttatcgtccggatgatgcgtcnnnnnnnnnnnnnnnnnnnnnnnnnnnnncCTCTCTTTCATCAACAATTATACCGACTCTCTCCCCTCATCGCCATGCCCATGGCTGCTCCTCTTGGTTGATTTTC…
SAMEA2567868	IRIS_313-10034	indica	Niger	12.6199	nnnnnnnnnnnnnnnnnnnnnnnnnnnnnnnnnnnnnnnnnnnnnnnnnnnnnnnnnnnnnnnnnnnacatacataatttgttgacttgaccactctaaactctctctgcgcagagcGCCCAATGCTTCACCGCCTCCTTCATCTCATCCTTATGAGCATACCTTGCACCCTCAATTACCTCGTTCTCCTTATACTCCAGGGTACATGATCACCCTCTGATATAACAAGTCGAAGAGTCCTCATTTGCCCAATCAGTGGCCATTACatCACCttatcgtccggatgannnnnnnnnnnnnnnnnnnnnnnnnnnnnnnnnnncCTCTCTTTCATCAACAATTATACCGACTCTCTCCCCTCATCGCCATGCCCATGGCTGCTCCTCTTGGTTGATTTTC…
SAMEA2567899	IRIS_313-10226	indica	China	8.73684	nnnnnnnnnnnnnnnnnnnnnnnnnnnnnnnnnnnnnnnnnnnnnnnnnnnnnnnnnnnnnnnntgcacatacataatttgttgacttgaccactctaaactctctctgcgcagagcGCCCAATGCTTCACCGCCTCCTTCATCTCATCCTTATGAGCATACCTTGCACCCTCAATTACCTCGTTCTCCTTATACTCCAGGGTACATGATCACCCTCTGATATAACAAGTCGAAGAGTCCTCATTTGCCCAATCAGTGGccattacatcaccttatcgtnnnnnnnnnnnnnnnnnnnnnnnnnnnnnnnnnnnnnnnnnnnCCTCTCTTTCATCAACAATTATACCGACTCTCTCCCCTCATCGCCATGCCCATGGCTGCTCCTCTTGGTTGATTTTC…
SAMEA2567928	IRIS_313-8306	indica	India	6.79532	nnnnnnnnnnnnnnnnnnnnnnnnnnnnnnnnnnnnnnnnnnnnnnnnnnnnnnnnnnnnnnnnngcacatacataatttgttgacttgaccactctaaactctctctgcgcagagcGCCCAATGCTTCACCGCCTCCTTCATCTCATCCTTATGAGCATACCTTGCACCCTCAATTACCTCGTTCTCCTTATACTCCAGGGTACATGATCACCCTCTGATATAACAAGTCGAAGaGTCCTCATTTGCCCAgtcggtggccattacatcaccttatcgnnnnnnnnnnnnnnnnnnnnnnnnnnnnnnnnnnnnnnnnnnnnccTCTCTTTCATCAACAATTATACCGACTCTCTCCCCTCATCGCCATGCCCATGGCTGCTCCTCTTGGTTGATTTTC…
SAMEA2567943	IRIS_313-9243	indica	Philippines	11.1637	nnnnnnnnnnnnnnnnnnnnnnnnnnnnnnnnnnnnnnnnnnnnnnnnnnnnnnnnnnnnnnnnngcacatacataatttgttgacttgaccactctaaactctctctgcgcagagcGCCCAATGCTTCACCGCCTCCTTCATCTCATCCTTATGAGCATACCTTGCACCCTCAATTACCTCGTTCTCCTTATACTCCAGGGTACATGATCACCCTCTGATATAACAAGTCGAAGAGTCCTCATTTGCCCAatcagtggccattacatcaccttatcgtccggatgannnnnnnnnnnnnnnnnnnnnnnnnnnnnnnnnnncCTCTCTTTCATCAACAATTATACCGACTCTCTCCCCTCATCGCCATGCCCATGGCTGCTCCTCTTGGTTGATTTTC…
SAMEA2567957	IRIS_313-10375	indica	Philippines	9.22222	nnnnnnnnnnnnnnnnnnnnnnnnnnnnnnnnnnnnnnnnnnnnnnnnnnnnnnnnnnnnnnnntgcacatacataatttgttgacttgaccactctaaactctctctgcgcagagcGCCCAATGCTTCACCGCCTCCTTCATCTCATCCTTATGAGCATACCTTGCACCCTCAATTACCTCGTTCTCCTTATACTCCAGGGTACATGATCACCCTCTGATATAACAAGTCGAAGAGTCCTCATTTGCCCagtcggtggccattacatcaccttatcgtcnnnnnnnnnnnnnnnnnnnnnnnnnnnnnnnnnnnnnnnnnnCCTCTCTTTCATCAACAATTATACCGACTCTCTCCCCTCATCGCCATGCCCATGGCTGCTCCTCTTGGTTGATTTTC…
SAMEA2567973	IRIS_313-8608	japonica	Indonesia	12.1345	nnnnnnnnnnnnnnnnnnnnnnnnnnnnnnnnnnnnnnnnnnnnnnnnnnnnnnnnnnnnnnnnnnnacatacataatttgttgacttgaccactctaaactctctctgcgcagagCGCCCAATGCTTCACCGCCTCCTTCATCTCATCCTTATGAGCATACCTTGCACCCTCAATTACCTCGTTCTCCTTATACTCCAGGGTACATGATCACCCTCTGATATAACAAGTCGAAGAGTCCTCATTTGCCCAatcggtggccattacaTCACcTtatcgtccggatgannnnnnnnnnnnnnnnnnnnnnnnnnnnnnnnnnncCTCTCTTTCATCAACAATTATACCGACTCTCTCCCCTCATCGCCATGCCCATGGCTGCTCCTCTTGGTTGATTTTC…
SAMEA2567982	IRIS_313-8727	japonica	India	8.25146	nnnnnnnnnnnnnnnnnnnnnnnnnnnnnnnnnnnnnnnnnnnnnnnnnnnnnnnnnnnnnnnnnnnnnntacataatttgttgacttgaccactctaaactctctctgcgcagagcGCCCAATGCTTCACCGCCTCCTTCATCTCATCCTTATGAGCATACCTTGCACCCTCAATTACCTCGTTCTCCTTATACTCCAGGGTACATGATCACCCTCTGATATAACAAGTCGAAGAGTCCTCATTTGCCCAatcagtggccattacatcaccttatcgtccggatgatgcgtcnnnnnnnnnnnnnnnnnnnnnnnnnnnnncCTCTCTTTCATCAACAATTATACCGACTCTCTCCCCTCATCGCCATGCCCATGGCTGCTCCTCTTGGTTGATTTTC…
SAMEA2567996	IRIS_313-9049	japonica	Bangladesh	9.22222	nnnnnnnnnnnnnnnnnnnnnnnnnnnnnnnnnnnnnnnnnnnnnnnnnnnnnnnnnnnnnnnnngcacatacataatttgttgacttgaccactctaaactctctctgcgcagagcGCCCAATGCTTCACCGCCTCCTTCATCTCATCCTTATGAGCATACCTTGCACCCTCAATTACCTCGTTCTCCTTATACTCCAGGGTACATGATCACCCTCTGATATAACAAGTCSAAGAGTCCTCATTTGCCCAAtcagtggccattacatcaccttatcgtccggatgatgcnnnnnnnnnnnnnnnnnnnnnnnnnnnnnnnncctctcTTTCATCAACAATTATACCGACTCTCTCCCCTCATCGCCATGCCCATGGCTGCTCCTCTTGGTTGATTTTC…
SAMEA2568003	IRIS_313-9188	japonica	Indonesia	10.193	nnnnnnnnnnnnnnnnnnnnnnnnnnnnnnnnnnnnnnnnnnnnnnnnnnnnnnnnnnnnnnnnnnnacatacataatttgttgacttgaccactctaaactctctctgcgcagagcGCCCAATGCTTCACCGCCTCCTTCATCTCATCCTTATGAGCATACCTTGCACCCTCAATTACCTCGTTCTCCTTATACTCCAGGGTACATGATCACCCTCTGATATAACAAGTCSAAGAGTCCTCATTTGCCCAatcagtggccattAcatcaccTtatcgtccggnnnnnnnnnnnnnnnnnnnnnnnnnnnnnnnnnnnnnnnnCTCTCTTTCATCAACAATTATACCGACTCTCTCCCCTCATCGCCATGCCCATGGCTGCTCCTCTTGGTTGATTTTC…
SAMEA2568013	IRIS_313-9619	japonica	India	7.2807	nnnnnnnnnnnnnnnnnnnnnnnnnnnnnnnnnnnnnnnnnnnnnnnnnnnnnnnnnnnnnnnnnnnncatacataatttgttgacttgaccactctaaactctctctgcgcagagcGCCCAATGCTTCACCGCCTCCTTCATCTCATCCTTATGAGCATACCTTGCACCCTCAATTACCTCGTTCTCCTTATACTCCAGGGTACATGATCACCCTCTGATATAACAAGTCGAAGAGTCCTCATTTGCCCAATcggtggccattacaTCACCTtatcgtccggnnnnnnnnnnnnnnnnnnnnnnnnnnnnnnnnnnnnnnncCTCTCTTTCATCAACAATTATACCGACTCTCTCCCCTCATCGCCATGCCCATGGCTGCTCCTCTTGGTTGATTTTC…
SAMEA2568030	IRIS_313-9190	japonica	India	13.5906	nnnnnnnnnnnnnnnnnnnnnnnnnnnnnnnnnnnnnnnnnnnnnnnnnnnnnnnnnnnnnnnnnncacatacataatttgttgacttgaccactctaaactctctctgcgcagAGcGCCCAATGCTTCACCGCCTCCTTCATCTCATCCTTATGAGCATACCTTGCACCCTCAATTACCTCGTTCTCCTTATACTCCAGGGTACATGATCACCCTCTGATATAACAAGTCGAAGAGTCCTCATTTGCCCAgtcagtggccattacatcaccTtatcgtccggatgatgcgnnnnnnnnnnnnnnnnnnnnnnnnnnnnnnnCCTCTCTTTCATCAACAATTATACCGACTCTCTCCCCTCATCGCCATGCCCATGGCTGCTCCTCTTGGTTGATTTTC…
SAMEA2568033	IRIS_313-8873	japonica	Taiwan	8.73684	nnnnnnnnnnnnnnnnnnnnnnnnnnnnnnnnnnnnnnnnnnnnnnnnnnnnnnnnnnnnnnnnnnnncatacataatttgttgacttgaccactctaaactctctctgcgcagagcGCCCAATGCTTCACCGCCTCCTTCATCTCATCCTTATGAGCATACCTTGCACCCTCAATTACCTCGTTCTCCTTATACTCCAGGGTACATGATCACCCTCTGATATAACAAGTCGAAGAGTCCTCATTTGCCCAATcagtggccattacatcaccttatcgtccggatgatgcgtcggtctcnnnnnnnnnnnnnnnnnnnnnnncCTCTCTTTCATCAACAATTATACCGACTCTCTCCCCTCATCGCCATGCCCATGGCTGCTCCTCTTGGTTGATTTTC…
SAMEA2568095	IRIS_313-8302	japonica	Bhutan	16.5029	nnnnnnnnnnnnnnnnnnnnnnnnnnnnnnnnnnnnnnnnnnnnnnnnnnnnnnnnnnnnnnnatgcacatacataatttgttgacttgaccactctaaactctctctgcgcagagcgccCAATGCTTCACCGCCTCCTTCATCTCATCCTTATGAGCATACCTTGCACCCTCAATTACCTCGTTCTCCTTATACTCCAGGGTACATGATCACCCTCTGATATAACAAGTCGAAGAGTCCTCATTTGCCCAATCAGTGGCCATTACATcaccttatcgtccggatgatgcgtnnnnnnnnnnnnnnnnnnnnnnnnnnnnnnCCTCTCTTTCATCAACAATTATACCGACTCTCTCCCCTCATCGCCATGCCCATGGCTGCTCCTCTTGGTTGATTTTC…
SAMEA2568168	IRIS_313-8911	japonica	Thailand	15.0468	nnnnnnnnnnnnnnnnnnnnnnnnnnnnnnnnnnnnnnnnnnnnnnnnnnnnnnnnnnnnnnnatgcacatacataatttgttgacttgaccactctaaactctctctgcgcagagcGCCCAATGCTTCACCGCCTCCTTCATCTCATCCTTATGAGCATACCTTGCACCCTCAATTACCTCGTTCTCCTTATACTCCAGGGTACATGATCACCCTCTGATATAACAAGTCGAAGAGTCCTCATTTGCCCAATCagtggccattacatcaccttatcgtccggatgannnnnnnnnnnnnnnnnnnnnnnnnnnnnnnnnnncCTCTCTTTCATCAACAATTATACCGACTCTCTCCCCTCATCGCCATGCCCATGGCTGCTCCTCTTGGTTGATTTTC…
SAMEA2568252	IRIS_313-8069	japonica	Romania	9.7076	nnnnnnnnnnnnnnnnnnnnnnnnnnnnnnnnnnnnnnnnnnnnnnnnnnnnnnnnnnnnnnnnnnnacatacataatttgttgacttgaccactctaaactctctctgcgcagagcGCCCAATGCTTCACCGCCTCCTTCATCTCATCCTTATGAGCATACCTTGCACCCTCAATTACCTCGTTCTCCTTATACTCCAGGGTACATGATCACCCTCTGATATAACAAGTCGAAGAGTCCTCATTTGCCCAatcggtggccattacatcaccttatcgtccggatgatgnnnnnnnnnnnnnnnnnnnnnnnnnnnnnnnnnCCTCTCTTTCATCAACAATTATACCGACTCTCTCCCCTCATCGCCATGCCCATGGCTGCTCCTCTTGGTTGATTTTC…
SAMEA2568263	IRIS_313-8073	japonica	USA	10.193	nnnnnnnnnnnnnnnnnnnnnnnnnnnnnnnnnnnnnnnnnnnnnnnnnnnnnnnnnnnnnnnnnnnacatacataatttgttgacttgaccactctaaactctctctgcgcagagcGCCCAATGCTTCACCGCCTCCTTCATCTCATCCTTATGAGCATACCTTGCACCCTCAATTACCTCGTTCTCCTTATACTCCAGGGTACATGATCACCCTCTGATATAACAAGTCGAAGAGTCCTCATTTGCCCAgtcagtggccattacatcaccttatcgtccggatgatgcgtcgnnnnnnnnnnnnnnnnnnnnnnnnnnnnCCTCTCTTTCATCAACAATTATACCGACTCTCTCCCCTCATCGCCATGCCCATGGCTGCTCCTCTTGGTTGATTTTC…
SAMEA2568292	IRIS_313-7698	japonica	Philippines	5.82456	nnnnnnnnnnnnnnnnnnnnnnnnnnnnnnnnnnnnnnnnnnnnnnnnnnnnnnnnnnnnnnnnngcacatacataatttgttgacttgaccactctaaactctctctgcgcagagcGCCCAATGCTTCACCGCCTCCTTCATCTCATCCTTATGAGCATACCTTGCACCCTCAATTACCTCGTTCTCCTTATACTCCAGGGTACATGATCACCCTCTGATATAACAAGTCGAAGAGTCCTCATTTGCCCAgtcggtggccattacatcaccttatcgtccggatgatgnnnnnnnnnnnnnnnnnnnnnnnnnnnnnnnnncCTCTCTTTCATCAACAATTATACCGACTCTCTCCCCTCATCGCCATGCCCATGGCTGCTCCTCTTGGTTGATTTTC…
SAMEA2568300	IRIS_313-7696	indica	Philippines	6.30994	nnnnnnnnnnnnnnnnnnnnnnnnnnnnnnnnnnnnnnnnnnnnnnnnnnnnnnnnnnnnnnnnnnnacatacataatttgttgacttgaccactctaaactctctctgcgcagagcGCCCAATGCTTCACCGCCTCCTTCATCTCATCCTTATGAGCATACCTTGCACCCTCAATTACCTCGTTCTCCTTATACTCCAGGGTACATGATCACCCTCTGATATAACAAGTCGAAGAGTCCTCATTTGCCCagtcggtggccattacatcaccttatcgtccgnnnnnnnnnnnnnnnnnnnnnnnnnnnnnnnnnnnnnnnncCTCTCTTTCATCAACAATTATACCGACTCTCTCCCCTCATCGCCATGCCCATGGCTGCTCCTCTTGGTTGATTTTC…
SAMEA2568303	IRIS_313-7769	indica	Philippines	10.193	nnnnnnnnnnnnnnnnnnnnnnnnnnnnnnnnnnnnnnnnnnnnnnnnnnnnnnnnnnnnnnnnnnnacatacataatttgttgacttgaccactctaaactctctctgcgCAgagCGCCCAATGCTTCACCGCCTCCTTCATCTCATCCTTATGAGCATACCTTGCACCCTCAATTACCTCGTTCTCCTTATACTCCAGGGTACATGATCACCCTCTGATATAACAAGTCGAAGAGTCCTCATTTGcccagtcggtggccattacatcacCTTatcgtccggatgatgnnnnnnnnnnnnnnnnnnnnnnnnnnnnnnnnncCTCTCTTTCATCAACAATTATACCGACTCTCTCCCCTCATCGCCATGCCCATGGCTGCTCCTCTTGGTTGATTTTC…
SAMEA2568399	IRIS_313-11462	Intermediate type	India	8.25146	nnnnnnnnnnnnnnnnnnnnnnnnnnnnnnnnnnnnnnnnnnnnnnnnnnnnnnnnnnnnnnnnngcacatacataatttgttgacttgaccactctaaactctctctgcgcagagcGCCCAATGCTTCACCGCCTCCTTCATCTCATCCTTATGAGCATACCTTGCACCCTCAATTACCTCGTTCTCCTTATACTCCAGGGTACATGATCACCCTCTGATATAACAAGTCGAAGAGTCCTCATTTGCCCAatcagtggccattacatcaccttatcgtccggatgatnnnnnnnnnnnnnnnnnnnnnnnnnnnnnnnnnncCTCTCTTTCATCAACAATTATACCGACTCTCTCCCCTCATCGCCATGCCCATGGCTGCTCCTCTTGGTTGATTTTC…
SAMEA2568419	IRIS_313-11486	indica	Bangladesh	3.39766	nnnnnnnnnnnnnnnnnnnnnnnnnnnnnnnnnnnnnnnnnnnnnnnnnnnnnnnnnnnnnnnnnnnacatacataatttgttgacttgaccactctaaactctctctgcgcagagcGCCCAATGCTTCACCGCCTCCTTCATCTCATCCTTATGAGCATACCTTGCACCCTCAATTACCTCGTTCTCCTTATACTCCAGGGTACATGATCACCCTCTGATATAACAAGTCGAAGAGTCCTCATTTGCCCAgtcggtggccattacatcaccttatcgtccggatgatgcgtcnnnnnnnnnnnnnnnnnnnnnnnnnnnnncCTCTCTTTCATCAACAATTATACCGACTCTCTCCCCTCATCGCCATGCCCATGGCTGCTCCTCTTGGTTGATTTTC…
SAMEA2568453	IRIS_313-11532	Aus/boro	Philippines	0.48538	nnnnnnnnnnnnnnnnnnnnnnnnnnnnnnnnnnnnnnnnnnnnnnnnnnnnnnnnnnnnnnnnnnnacatacataatttgttgacttgaccactctaaactctctctgcgcagagcGCCCAATGCTTCACCGCCTCCTTCATCTCATCCTTATGAGCATACCTTGCACCCTCAATTACCTCGTTCTCCTTATACTCCAGGGTACATGATCACCCTCTGATATAACAAGTCSAAGAGTCCTCATTTGCCCaatcggtggccattacatcaccttatcgtccggatgatgcgtcnnnnnnnnnnnnnnnnnnnnnnnnnnnnnccTCTCTTTCATCAACAATTATACCGACTCTCTCCCCTCATCGCCATGCCCATGGCTGCTCCTCTTGGTTGATTTTC…
SAMEA2568470	IRIS_313-11549	Basmati/sadri	Myanmar	8.25146	nnnnnnnnnnnnnnnnnnnnnnnnnnnnnnnnnnnnnnnnnnnnnnnnnnnnnnnnnnnnnnnnnnnnnatacataatttgttgacttgaccactctaaactctctctgcgcagagcGCCCAATGCTTCACCGCCTCCTTCATCTCATCCTTATGAGCATACCTTGCACCCTCAATTACCTCGTTCTCCTTATACTCCAGGGTACATGATCACCCTCTGATATAACAAGTCGAAGAGTCCTCATTTGCCCAATCagtggccaTtacatcaccttatcgtcnnnnnnnnnnnnnnnnnnnnnnnnnnnnnnnnnnnnnnnnnnCCTCTCTTTCATCAACAATTATACCGACTCTCTccCCTCATCGCCATGCCCATGGCTGCTCCTCATGGTTGATTTTC…
SAMEA2568471	IRIS_313-11551	Basmati/sadri	Sierra Leone	9.7076	nnnnnnnnnnnnnnnnnnnnnnnnnnnnnnnnnnnnnnnnnnnnnnnnnnnnnnnnnnnnnnnnnnnacatacataatttgttgacttgaccactctaaactctctctgcgcagagcGCCCAATGCTTCACCGCCTCCTTCATCTCATCCTTATGAGCATACCTTGCACCCTCAATTACCTCGTTCTCCTTATACTCCAGGGTACATGATCACCCTCTGATATAACAAGTCGAAGAGTCCTCATTTGCCCAatcggtggccattacatcaccttatcgtccggatgatgcgnnnnnnnnnnnnnnnnnnnnnnnnnnnnnnnCCTCTCTTTCATCAACAATTATACCGACTCTCTCCCCTCATCGCCATGCCCATGGCTGCTCCTCTTGGTTGATTTTC…
SAMEA2568480	IRIS_313-11563	indica	Nepal	16.9883	nnnnnnnnnnnnnnnnnnnnnnnnnnnnnnnnnnnnnnnnnnnnnnnnnnnnnnnnnnnnnnnntgcacatacataatttgttgacttgaccactctaaactctctctgcgcagagcGCCCAATGCTTCACCGCCTCCTTCATCTCATCCTTATGAGCATACCTTGCACCCTCAATTACCTCGTTCTCCTTATACTCSAGGGTACATGATCACCCTCTGATATAACAAGTCGAAGAGTCCTCATTTGCCCAatcagtggccattacATCACCTTatcgtcnnnnnnnnnnnnnnnnnnnnnnnnnnnnnnnnnnnnnnnnnnCCTCTCTTTCATCAACAATTATACCGACTCTCTCCCCTCATCGCCATGCCCATGGCTGCTCCTCTTGGTTGATTTTC…
SAMEA2568492	IRIS_313-11576	indica	China	9.22222	nnnnnnnnnnnnnnnnnnnnnnnnnnnnnnnnnnnnnnnnnnnnnnnnnnnnnnnnnnnnnnnnnncacatacataatttgttgacttgaccactctaaactctctctgcgcagagcGCCCAATGCTTCACCGCCTCCTTCATCTCATCCTTATGAGCATACCTTGCACCCTCAATTACCTCGTTCTCCTTATACTCCAGGGTACATGATCACCCTCTGATATAACAAGTCGAAGAGTCCTCATTTGCCCaatcggtggccattacatcaccttatcgtccggatgatgcgtcnnnnnnnnnnnnnnnnnnnnnnnnnnnnnncTCTCTTTCATCAACAATTATACCGACTCTCTCCCCTCATCGCCATGCCCATGGCTGCTCCTCTTGGTTGATTTTC…
SAMEA2568493	IRIS_313-11577	indica	China	13.5906	nnnnnnnnnnnnnnnnnnnnnnnnnnnnnnnnnnnnnnnnnnnnnnnnnnnnnnnnnnnnnnnnnnnnnatacataatttgttgacttgaccactctaaactctctctgcgcagagcGCCCAATGCTTCACCGCCTCCTTCATCTCATCCTTATGAGCATACCTTGCACCCTCAATTACCTCGTTCTCCTTATACTCCAGGGTACATGATCACCCTCTGATATAACAAGTCGAAGAGTCCTCATTTGCccagtcggtggccattacatcaccttatcgtccggatgnnnnnnnnnnnnnnnnnnnnnnnnnnnnnnnnnnnnncTCTCTTTCATCAACAATTATACCGACTCTCTCCCCTCATCGCCATGCCCATGGCTGCTCCTCTTGGTTGATTTTC…
SAMEA2568503	IRIS_313-11594	indica	Viet Nam	8.73684	nnnnnnnnnnnnnnnnnnnnnnnnnnnnnnnnnnnnnnnnnnnnnnnnnnnnnnnnnnnnnnnnnnnacatacataatttgttgacttgaccactctaaactctctctgcgcagagcGCCCAATGCTTCACCGCCTCCTTCATCTCATCCTTATGAGCATACCTTGCACCCTCAATTACCTCGTTCTCCTTATACTCCAGGGTACATGATCACCCTCTGATATAACAAGTCGAAGAGTCCTCATTTGCCCaatcggtggccattacatcaccttatcgtccggatgatgcgtcggtctccagcnnnnnnnnnnnnnnnnnnncCTCTCTTTCATCAACAATTATACCGACTCTCTCCCCTCATCGCCATGCCCATGGCTGCTCCTCTTGGTTGATTTTC…
SAMEA2568507	IRIS_313-11598	indica	India	5.82456	nnnnnnnnnnnnnnnnnnnnnnnnnnnnnnnnnnnnnnnnnnnnnnnnnnnnnnnnnnnnnnnnnnnacatacataatttgttgacttgaccactctaaactctctctgcgcagagcGCCCAATGCTTCACCGCCTCCTTCATCTCATCCTTATGAGCATACCTTGCACCCTCAATTACCTCGTTCTCCTTATACTCCAGGGTACATGATCACCCTCTGATATAACAAGTCGAAGAGTCCTCATTTGCCcaatcggtggccattacatcaccttatcgtccggatgatgcgtcgnnnnnnnnnnnnnnnnnnnnnnnnnnnnCCTCTCTTTCATCAACAATTATACCGACTCTCTCCCCTCATCGCCATGCCCATGGCTGCTCCTCTTGGTTGATTTTC…
SAMEA2568520	IRIS_313-11620	indica	India	8.25146	nnnnnnnnnnnnnnnnnnnnnnnnnnnnnnnnnnnnnnnnnnnnnnnnnnnnnnnnnnnnnnnnngcacatacataatttgttgacttgaccactctaaactctctctgcgcagagcGCCCAATGCTTCACCGCCTCCTTCATCTCATCCTTATGAGCATACCTTGCACCCTCAATTACCTCGTTCTCCTTATACTCCAGGGTACATGATCACCCTCTGATATAACAAGTCGAAGAGTCCTCATTTGCCCAATcggtggccattacatcaccttatcgtccggatgatgcgtcggtctcnnnnnnnnnnnnnnnnnnnnnnncCTCTCTTTCATCAACAATTATACCGACTCTCTCCCCTCATCGCCATGCCCATGGCTGCTCCTCTTGGTTGATTTTC…
SAMEA2568529	IRIS_313-11628	indica	Nepal	2.91228	nnnnnnnnnnnnnnnnnnnnnnnnnnnnnnnnnnnnnnnnnnnnnnnnnnnnnnnnnnnnnnnnnnnnnatacataatttgttgacttgaccactctaaactctctctgcgcagagcgcccaATGCTTCACCGCCTCCTTCATCTCATCCTTATGAGCATACCTTGCACCCTCAATTACCTCGTTCTCCTTATACTCSAGGGTACATGATCACCCTCTGATATAACAAGTCGAAGAGTCCTCATTTGCCCAatcggtggccattacatcaccttatcgtccggatgatgcgtnnnnnnnnnnnnnnnnnnnnnnnnnnnnnncCTCTCTTTCATCAACAATTATACCGACTCTCTCCCCTCATCGCCATGCCCATGGCTGCTCCTCTTGGTTGATTTTC…
SAMEA2568536	IRIS_313-11638	indica	India	11.1637	nnnnnnnnnnnnnnnnnnnnnnnnnnnnnnnnnnnnnnnnnnnnnnnnnnnnnnnnnnnnnnnntgcacatacataatttgttgacttgaccactctaaactctctctgcgcagagcGCCCAATGCTTCACCGCCTCCTTCATCTCATCCTTATGAGCATACCTTGCACCCTCAATTACCTCGTTCTCCTTATACTCCAGGGTACATGATCACCCTCTGATATAACAAGTCSAAGAGTCCTCATTTGCCcaatcggtggccattacatcaccTtatcgtccggatgatgcgtnnnnnnnnnnnnnnnnnnnnnnnnnnnnnncCTCTCTTTCATCAACAATTATACCGACTCTCTCCCCTCATCGCCATGCCCATGGCTGCTCCTCTTGGTTGATTTTC…
SAMEA2568569	IRIS_313-11671	indica	Nepal	0.48538	nnnnnnnnnnnnnnnnnnnnnnnnnnnnnnnnnnnnnnnnnnnnnnnnnnnnnnnnnnnnnnnntgcacatacataatttgttgacttgaccactctaaactctctctgcgcagagcGCCCAATGCTTCACCGCCTCCTTCATCTCATCCTTATGAGCATACCTTGCACCCTCAATTACCTCGTTCTCCTTATACTCCAGGGTACATGATCACCCTCTGATATAACAAGTCGAAGAGTCCTCATTTGCCCAATcagtggccattacatcaccttatcgtccggatgatgcgtcggtnnnnnnnnnnnnnnnnnnnnnnnnnnCCTCTCTTTCATCAACAATTATACCGACTCTCTCCCCTCATCGCCATGCCCATGGCTGCTCCTCTTGGTTGATTTTC…
SAMEA2568591	IRIS_313-11694	Aus/boro	Taiwan	8.25146	nnnnnnnnnnnnnnnnnnnnnnnnnnnnnnnnnnnnnnnnnnnnnnnnnnnnnnnnnnnnnnnnngcacatacataatttgttgacttgaccactctaaactctctctgcGCAgagCGCCCAATGCTTCACCGCCTCCTTCATCTCATCCTTATGAGCATACCTTGCACCCTCAATTACCTCGTTCTCCTTATACTCCAGGGTACATGATCACCCTCTGATATAACAAGTCGAAGAGTCCTCATTTGCCCAgtcggtggccattacatcaccttatcgtccggatgatgcnnnnnnnnnnnnnnnnnnnnnnnnnnnnnnnncCTCTCTTTCATCAACAATTATACCGACTCTCTCCCCTCATCGCCATGCCCATGGCTGCTCCTCATGGTTGATTTTC…
SAMEA2568608	IRIS_313-11723	japonica	Guinea	0.48538	nnnnnnnnnnnnnnnnnnnnnnnnnnnnnnnnnnnnnnnnnnnnnnnnnnnnnnnnnnnnnnnnnncacatacataatttgttgacttgaccactctaaactctctctgcgcagagcGCCCAATGCTTCACCGCCTCCTTCATCTCATCCTTATGAGCATACCTTGCACCCTCAATTACCTCGTTCTCCTTATACTCCAGGGTACATGATCACCCTCTGATATAACAAGTCGAAGAGTCCTCATTTGCCCAATcagtggccattacatcaccttatcgtccggatgatgcgnnnnnnnnnnnnnnnnnnnnnnnnnnnnnntCCTCTCTTTCATCAACAATTATACCGACTCTCTCCCCTCATCGCCATGCCCATGGCTGCTCCTCTTGGTTGATTTTC…
SAMEA2568611	IRIS_313-11726	indica	China	9.7076	nnnnnnnnnnnnnnnnnnnnnnnnnnnnnnnnnnnnnnnnnnnnnnnnnnnnnnnnnnnnnnnnnnnncatacataatttgttgacttgaccactctaaactctctctgcgcagAGcGCCCAATGCTTCACCGCCTCCTTCATCTCATCCTTATGAGCATACCTTGCACCCTCAATTACCTCGTTCTCCTTATACTCCAGGGTACATGATCACCCTCTGATATAACAAGTCGAAGAGTCCTCATTTGCCCagtcggtggccattacatcaccttatcgtccggatgatgcgtcggtctccnnnnnnnnnnnnnnnnnnnnnnCCTCTCTTTCATCAACAATTATACCGACTCTCTCCCCTCATCGCCATGCCCATGGCTGCTCCTCTTGGTTGATTTTC…
SAMEA2568634	IRIS_313-11748	indica	China	29.1228	nnnctttcaataatcattccatttacccttatagccatggacgcatacggacaatcttccttcatgcacatacataatttgttgacttgaccactctaaactctctctgcgcagAgcGCCCAATGCTTCACCGCCTCCTTCATCTCATCCTTATGAGCATACCTTGCACCCTCAATTACCTCGTTCTCCTTATACTCCAGGGTACATGATCACCCTCTGATATAACAAGTCGAAGAGTCCTCATTTGCCCAatcagtggccattacatcaccttatcgtccggatgatgcnnnnnnnnnnnnnnnnnnnnnnnnnnnnnnnnCCTCTCTTTCATCAACAATTATACCGACTCTCTCCCCTCATCGCCATGCCCATGGCTGCTCCTCTTGGTTGATTTTC…
SAMEA2568642	IRIS_313-11757	indica	Madagascar	23.7836	nnnnnnnnnnnnnnnnnnnnnnnnnnnnnnnnnnnnnnnnnnnnnnnnnnnnnnnnnnnnnnnnnnnacatacataatttgttgacttgaccactctaaactctctctgcgcagagCGCCCAATGCTTCACCGCCTCCTTCATCTCATCCTTATGAGCATACCTTGCACCCTCAATTACCTCGTTCTCCTTATACTCCAGGGTACATGATCACCCTCTGATATAACAAGTCGAAGAGTCCTCATTTGCCCaatcagtggccattacatcaccttatcgtccggatgatgcgtcnnnnnnnnnnnnnnnnnnnnnnnnnnnnnCCTCTCTTTCATCAACAATTATACCGACTCTCTCCCCTCATCGCCATGCCCATGGCTGCTCCTCTTGGTTGATTTTC…
SAMEA2568672	IRIS_313-11801	indica	China	51.4503	nnnnnnnnnnnnnnnnnnnnnnnnnnnnnnnnnnnnnnnnnnnnnnnnnnnnnnnnnnnnttcatgcacatacataatttgttgacttgaccactctaaactctctctgcgcagagCGCCCAATGCTTCACCGCCTCCTTCATCTCATCCTTATGAGCATACCTTGCACCCTCAATTACCTCGTTCTCCTTATACTCCAGGGTACATGATCACCCTCTGATATAACAAGTCGAAGAGTCCTCATTTGCCCAatcagtggccattacatcaccttatcgtccggatgatgcgtcggnnnnnnnnnnnnnnnnnnnnnnnnnnnCCTCTCTTTCATCAACAATTATACCGACTCTCTCCCCTCATCGCCATGCCCATGGCTGCTCCTCTTGGTTGATTTTC…
SAMEA2568680	IRIS_313-11809	indica	Kenya	36.4035	nnnnnnnnnnnnnnnnnnnnnnnnnnnnnnnnnnnnnnnnnnnnnnnnnnnnnnnnnnnnnnnnngcacatacataatttgttgacttgaccactctaaactctctctgcgCAgaGCGCCCAATGCTTCACCGCCTCCTTCATCTCATCCTTATGAGCATACCTTGCACCCTCAATTACCTCGTTCTCCTTATACTCCAGGGTACATGATCACCCTCTGATATAACAAGTCNAAGAGTCCTCATTTGCCcaatcagtggccattacatcaccttatcgtccggatgatgcgtcgnnnnnnnnnnnnnnnnnnnnnnnnnnnnCCTCTCTTTCATCAACAATTATACCGACTCTCTCCCCTCATCGCCATGCCCATGGCTGCTCCTCTTGGTTGATTTTC…
SAMEA2568689	IRIS_313-11817	japonica	Myanmar	13.5906	nnnnnnnnnnnnnnnnnnnnnnnnnnnnnnnnnnnnnnnnnnnnnnnnnnnnnnnnnnnnnnnnnncacatacataatttgttgacttgaccactctaaactctctctgcGCAgagCGCCCAATGCTTCACCGCCTCCTTCATCTCATCCTTATGAGCATACCTTGCACCCTCAATTACCTCGTTCTCCTTATACTCCAGGGTACATGATCACCCTCTGATATAACAAGTCGAAGAGTCCTCATTTGCCCaatcagtggccattacatcacctTatcgtccggatgatgcgtcggtcnnnnnnnnnnnnnnnnnnnnnnnnnCCTCTCTTTCATCAACAATTATACCGACTCTCTCCCCTCATCGCCATGCCCATGGCTGCTCCTCTTGGTTGATTTTC…
SAMEA2568700	IRIS_313-11827	indica	India	9.22222	nnnnnnnnnnnnnnnnnnnnnnnnnnnnnnnnnnnnnnnnnnnnnnnnnnnnnnnnnnnnnnnnnnnnnntacataatttgttgacttgaccactctaaactctctctgcgcagagcGCCCAATGCTTCACCGCCTCCTTCATCTCATCCTTATGAGCATACCTTGCACCCTCAATTACCTCGTTCTCCTTATACTCCAGGGTACATGATCACCCTCTGATATAACAAGTCSAAGAGTCCTCATTTGCCCAATcagtggccattacatcaccttatcgtccggatgatgcnnnnnnnnnnnnnnnnnnnnnnnnnnnnnnnnCCTCTCTTTCATCAACAATTATACCGACTCTCTCCCCTCATCGCCATGCCCATGGCTGCTCCTCTTGGTTGATTTTC…
SAMEA2568702	IRIS_313-11829	indica	Pakistan	0.48538	nnnnnnnnnnnnnnnnnnnnnnnnnnnnnnnnnnnnnnnnnnnnnnnnnnnnnnnnnnnnnnnnnnnacatacataatttgttgacttgaccactctaaactctctctgcgcagagcGCCCAATGCTTCACCGCCTCCTTCATCTCATCCTTATGAGCATACCTTGCACCCTCAATTACCTCGTTCTCCTTATACTCCAGGGTACATGATCACCCTCTGATATAACAAGTCGAAGAGTCCTCATTTGCccagtcggtggccattacatcaccttatcgtccggatgatgcgtcggtnnnnnnnnnnnnnnnnnnnnnnnnnncCTCTCTTTCATCAACAATTATACCGACTCTCTCCCCTCATCGCCATGCCCATGGCTGCTCCTCTTGGTTGATTTTC…
SAMEA2568729	IRIS_313-11854	japonica	China	15.5322	nnnnnnnnnnnnnnnnnnnnnnnnnnnnnnnnnnnnnnnnnnnnnnnnnnnnnnnnnnnnnnnnnnnacatacataatttgttgacttgaccactctaaactctctctgcgcagAgcGCCCAATGCTTCACCGCCTCCTTCATCTCATCCTTATGAGCATACCTTGCACCCTCAATTACCTCGTTCTCCTTATACTCCAGGGTACATGATCACCCTCTGATATAACAAGTCGAAGAGTCCTCATTTGCCcagtcggtggccattacatcaccttatcgtccggatgatgcgtcgnnnnnnnnnnnnnnnnnnnnnnnnnnnnCCTCTCTTTCATCAACAATTATACCGACTCTCTCCCCTCATCGCCATGCCCATGGCTGCTCCTCTTGGTTGATTTTC…
SAMEA2568737	IRIS_313-11861	indica	China	7.2807	nnnnnnnnnnnnnnnnnnnnnnnnnnnnnnnnnnnnnnnnnnnnnnnnnnnnnnnnnnnnnnnnnnnacatacataatttgttgacttgaccactctaaactctctctgcGCAgAgcGCCCAATGCTTCACCGCCTCCTTCATCTCATCCTTATGAGCATACCTTGCACCCTCAATTACCTCGTTCTCCTTATACTCCAGGGTACATGATCACCCTCTGATATAACAAGTCSAAGAGTCCTCATTTGCCcaatcggtggccattacatcaccttatcgtccggatgatgcgtcggtnnnnnnnnnnnnnnnnnnnnnnnnnncctctcTTTCATCAACAATTATACCGACTCTCTCCCCTCATCGCCATGCCCATGGCTGCTCCTCTTGGTTGATTTTC…
SAMEA2568751	IRIS_313-11877	indica	China	0.48538	nnnnnnnnnnnnnnnnnnnnnnnnnnnnnnnnnnnnnnnnnnnnnnnnnnnnnnnnnnnnnnnnngcacatacataatttgttgacttgaccactctaaactctctctgcgcaGAGcGCCCAATGCTTCACCGCCTCCTTCATCTCATCCTTATGAGCATACCTTGCACCCTCAATTACCTCGTTCTCCTTATACTCCAGGGTACATGATCACCCTCTGATATAACAAGTCGAAGAGTCCTCATTTGCCCAaTcagtggccattacatcaCcttATCgtccggatgatgcgtcggtctccagnnnnnnnnnnnnnnnnnnnnCCTCTCTTTCATCAACAATTATACCGACTCTCTCCCCTCATCGCCATGCCCATGGCTGCTCCTCTTGGTTGATTTTC…
SAMEA2568760	IRIS_313-11896	indica	Viet Nam	11.1637	nnnnnnnnnnnnnnnnnnnnnnnnnnnnnnnnnnnnnnnnnnnnnnnnnnnnnnnnnnnnnnnnnncacatacataatttgttgacttgaccactctaaactctctctgcgcagagcGCCCAATGCTTCACCGCCTCCTTCATCTCATCCTTATGAGCATACCTTGCACCCTCAATTACCTCGTTCTCCTTATACTCCAGGGTACATGATCACCCTCTGATATAACAAGTCCAAGAGTCCTCATTTGCCCagtcggtggccattacatcaccttatcgtccggatgatgcgtnnnnnnnnnnnnnnnnnnnnnnnnnnnnnnCCTCTCTTTCATCAACAATTATACCGACTCTCTCCCCTCATCGCCATGCCCATGGCTGCTCCTCTTGGTTGATTTTC…
SAMEA2568769	IRIS_313-11904	indica	Indonesia	10.6784	nnnnnnnnnnnnnnnnnnnnnnnnnnnnnnnnnnnnnnnnnnnnnnnnnnnnnnnnnnnnnnnntgcacatacataatttgttgacttgaccactctaaactctctctgcgcagagcGCCCAATGCTTCACCGCCTCCTTCATCTCATCCTTATGAGCATACCTTGCACCCTCAATTACCTCGTTCTCCTTATACTCCAGGGTACATGATCACCCTCTGATATAACAAGTCSAAGAGTCCTCATTTGCCCAatcggtggccattacatcaccttatcgtccggatgatgcgtcggtnnnnnnnnnnnnnnnnnnnnnnnnnncCTCTCTTTCATCAACAATTATACCGACTCTCTCCCCTCATCGCCATGCCCATGGCTGCTCCTCTTGGTTGATTTTC…
SAMEA2568776	IRIS_313-11911	indica	China	9.22222	nnnnnnnnnnnnnnnnnnnnnnnnnnnnnnnnnnnnnnnnnnnnnnnnnnnnnnnnnnnnnnnnnncacatacataatttgttgacttgaccactctaaactctctctgcgcagAGcGCCCAATGCTTCACCGCCTCCTTCATCTCATCCTTATGAGCATACCTTGCACCCTCAATTACCTCGTTCTCCTTATACTCCAGGGTACATGATCACCCTCTGATATAACAAGTCGAAGAGTCCTCATTTGCCCAatcagtggccattacatcaccttatcgtccggatgatnnnnnnnnnnnnnnnnnnnnnnnnnnnnnnnnnnCCTCTCTTTCATCAACAATTATACCGACTCTCTCCCCTCATCGCCATGCCCATGGCTGCTCCTCTTGGTTGATTTTC…
SAMEA2568783	IRIS_313-11917	indica	India	8.73684	nnnnnnnnnnnnnnnnnnnnnnnnnnnnnnnnnnnnnnnnnnnnnnnnnnnnnnnnnnnnnnnnnncacatacataatttgttgacttgaccactctaaactctctctgcgcagagcGCCCAATGCTTCACCGCCTCCTTCATCTCATCCTTATGAGCATACCTTGCACCCTCAATTACCTCGTTCTCCTTATACTCCAGGGTACATGATCACCCTCTGATATAACAAGTCGAAGAGTCCTCATTTGCCCaatcagtggccattaCATcAccttatcgtccggatgatnnnnnnnnnnnnnnnnnnnnnnnnnnnnnnnnnncCTCTCTTTCATCAACAATTATACCGACTCTCTCCCCTCATCGCCATGCCCATGGCTGCTCCTCTTGGTTGATTTTC…
SAMEA2568803	IRIS_313-11936	japonica	Cambodia	14.076	nnnnnnnnnnnnnnnnnnnnnnnnnnnnnnnnnnnnnnnnnnnnnnnnnnnnnnnnnnnnnnnnnnnacatacataatttgttgacttgaccactctaaactctctctgcgcagagcGCCCAATGCTTCACCGCCTCCTTCATCTCATCCTTATGAGCATACCTTGCACCCTCAATTACCTCGTTCTCCTTATACTCCAGGGTACATGATCACCCTCTGATATAACAAGTCGAAGaGTCCTCATTTGCCCaatcagtggccattacatcaccttatcgtccggatgatgcnnnnnnnnnnnnnnnnnnnnnnnnnnnnnnnncCTCTCTTTCATCAACAATTATACCGACTCTCTCCCCTCATCGCCATGCCCATGGCTGCTCCTcTTGGTTGATTTTC…
SAMEA2568809	IRIS_313-11943	indica	Nepal	3.39766	nnnnnnnnnnnnnnnnnnnnnnnnnnnnnnnnnnnnnnnnnnnnnnnnnnnnnnnnnnnnnnnnnnnacatacataatttgttgacttgaccactctaaactctctctgcgcagagcGCCCAATGCTTCACCGCCTCCTTCATCTCATCCTTATGAGCATACCTTGCACCCTCAATTACCTCGTTCTCCTTATACTCCAGGGTACATGATCACCCTCTGATATAACAAGTCSAAGAGTCCTCATTTGCCCAATcagtggccattacatcaccttatcgtccggatgatgnnnnnnnnnnnnnnnnnnnnnnnnnnnnnnnnnCCTCTCTTTCATCAACAATTATACCGACTCTCTCCCCTCATCGCCATGCCCATGGCTGCTCCTCTTGGTTGATTTTC…
SAMEA2568810	IRIS_313-11890	indica	Taiwan	0.48538	nnnnnnnnnnnnnnnnnnnnnnnnnnnnnnnnnnnnnnnnnnnnnnnnnnnnnnnnnnnnnnnnnncacatacataatttgttgacttgaccactctaaactctctctgcgcagagcGCCCAATGCTTCACCGCCTCCTTCATCTCATCCTTATGAGCATACCTTGCACCCTCAATTACCTCGTTCTCCTTATACTCCAGGGTACATGATCACCCTCTGATATAACAAGTCGAAGAGTCCTCATTtgcccagtcggtggccattacatcaccttatcgtccggatgatgcgtcggtctccagctnnnnnnnnnnnnnnnnnnCCTCTCTTTCATCAACAATTATACCGACTCTCTCCCCTCATCGCCATGCCCATGGCTGCTCCTCTTGGTTGATTTTC…
SAMEA2568814	IRIS_313-11947	indica	China	14.076	nnnnnnnnnnnnnnnnnnnnnnnnnnnnnnnnnnnnnnnnnnnnnnnnnnnnnnnnnnnnnnnntgcacatacataatttgttgacttgaccactctaaactctctctgcgcagagcGCCCAATGCTTCACCGCCTCCTTCATCTCATCCTTATGAGCATACCTTGCACCCTCAATTACCTCGTTCTCCTTATACTCCAGGGTACATGATCACCCTCTGATATAACAAGTCGAAGAGTCCTCATTTGCCCAatcagtggccatTAcaTCAccttatcgtccggatgatgcgtcnnnnnnnnnnnnnnnnnnnnnnnnnnnnnCCTCTCTTTCATCAACAATTATACCGACTCTCTCCCCTCATCGCCATGCCCATGGCTGCTCCTCTTGGTTGATTTTC…
SAMEA2568823	IRIS_313-11956	indica	Nepal	1.45614	nnnnnnnnnnnnnnnnnnnnnnnnnnnnnnnnnnnnnnnnnnnnnnnnnnnnnnnnnnnnnnnnnnnncatacataatttgttgacttgaccactctaaactctctctgcgcagagcGCCCAATGCTTCACCGCCTCCTTCATCTCATCCTTATGAGCATACCTTGCACCCTCAATTACCTCGTTCTCCTTATACTCCAGGGTACATGATCACCCTCTGATATAACAAGTCGAAGAGTCCTCATTTGCCCAgtcggtggccattacatcaccttatcgtnnnnnnnnnnnnnnnnnnnnnnnnnnnnnnnnnnnnnnnnnnncctctcTTTCATCAACAATTATACCGACTCTCTCCCCTCATCGCCATGCCCATGGCTGCTCCTCATGGTTGATTTTC…
SAMEA2568832	IRIS_313-11964	japonica	Bangladesh	13.5906	nnnnnnnnnnnnnnnnnnnnnnnnnnnnnnnnnnnnnnnnnnnnnnnnnnnnnnnnnnnnnnnntgcacatacataatttgttgacttgaccactctaaactctctctgcgcagagcGCCCAATGCTTCACCGCCTCCTTCATCTCATCCTTATGAGCATACCTTGCACCCTCAATTACCTCGTTCTCCTTATACTCCAGGGTACATGATCACCCTCTGATATAACAAGTCSAAGAGTCCTCATTTGCCCAatcagtggccattacatcaccttatcgtccggatgatgcgtnnnnnnnnnnnnnnnnnnnnnnnnnnnnnnncTCTCTTTCATCAACAATTATACCGACTCTCTCCCCTCATCGCCATGCCCATGGCTGCTCCTCTTGGTTGATTTTC…
SAMEA2568842	IRIS_313-11893	indica	Viet Nam	17.4737	nnnnnnnnnnnnnnnnnnnnnnnnnnnnnnnnnnnnnnnnnnnnnnnnnnnnnnnnnnnnnnnnnnnnnatacataatttgttgacttgaccactctaaactctctctgcgcagagcGCCCAATGCTTCACCGCCTCCTTCATCTCATCCTTATGAGCATACCTTGCACCCTCAATTACCTCGTTCTCCTTATACTCCAGGGTACATGATCACCCTCTGATATAACAAGTCSAAGAGTCCTCATTTGCCCAatcggtggccattacatcaccttatcgtccggatgatgcgtnnnnnnnnnnnnnnnnnnnnnnnnnnnnnnCCTCTCTTTCATCAACAATTATACCGACTCTCTCCCCTCATCGCCATGCCCATGGCTGCTCCTCTTGGTTGATTTTC…
SAMEA2568845	IRIS_313-11977	indica	Madagascar	12.6199	nnnnnnnnnnnnnnnnnnnnnnnnnnnnnnnnnnnnnnnnnnnnnnnnnnnnnnnnnnnnnnnnnnnacatacataatttgttgacttgaccactctaaactctctctgcGCAgagCGCCCAATGCTTCACCGCCTCCTTCATCTCATCCTTATGAGCATACCTTGCACCCTCAATTACCTCGTTCTCCTTATACTCCAGGGTACATGATCACCCTCTGATATAACAAGTCGAAGAGTCCTCATTTGCCCaatcagtggccattacATcACcttatcgtccggatgatgcgtcggnnnnnnnnnnnnnnnnnnnnnnnnnnncCTCTCTTTCATCAACAATTATACCGACTCTCTCCCCTCATCGCCATGCCCATGGCTGCTCCTCTTGGTTGATTTTC…
SAMEA2568851	IRIS_313-11991	indica	Laos	8.73684	nnnnnnnnnnnnnnnnnnnnnnnnnnnnnnnnnnnnnnnnnnnnnnnnnnnnnnnnnnnnnnnnngcacatacataatttgttgacttgaccactctaaactctctctgcgCAGAgCGCCCAATGCTTCACCGCCTCCTTCATCTCATCCTTATGAGCATACCTTGCACCCTCAATTACCTCGTTCTCCTTATACTCCAGGGTACATGATCACCCTCTGATATAACAAGTCGAAGAGTCCTCATTTGCCCAatcggtggccattacatcaccttatcgtccggatgatgcgtcggtcnnnnnnnnnnnnnnnnnnnnnnnnnCCTCTCTTTCATCAACAATTATACCGACTCTCTCCCCTCATCGCCATGCCCATGGCTGCTCCTCTTGGTTGATTTTC…
SAMEA2568852	IRIS_313-11992	indica	Laos	4.36842	nnnnnnnnnnnnnnnnnnnnnnnnnnnnnnnnnnnnnnnnnnnnnnnnnnnnnnnnnnnnnnnnnnnnnatacataatttgttgacttgaccactctaaactctctctgcgcagagcGCCCAATGCTTCACCGCCTCCTTCATCTCATCCTTATGAGCATACCTTGCACCCTCAATTACCTCGTTCTCCTTATACTCCAGGGTACATGATCACCCTCTGATATAACAAGTCGAAGAGTCCTCATTTGCCCaatcagtggccattacatcaccttatcgtccggatgatgnnnnnnnnnnnnnnnnnnnnnnnnnnnnnnnnncCTCTCTTTCATCAACAATTATACCGACTCTCTCCCCTCATCGCCATGCCCATGGCTGCTCCTCTTGGTTGATTTTC…
SAMEA2568856	IRIS_313-11996	japonica	Philippines	14.5614	nnnnnnnnnnnnnnnnnnnnnnnnnnnnnnnnnnnnnnnnnnnnnnnnnnnnnnnnnnnnnnnnnncacatacataatttgttgacttgaccactctaaactctctctgcgcagagcGCCCAATGCTTCACCGCCTCCTTCATCTCATCCTTATGAGCATACCTTGCACCCTCAATTACCTCGTTCTCCTTATACTCCAGGGTACATGATCACCCTCTGATATAACAAGTCGAAGAGTCCTCATTTGCCcaatcggtggccattacatcaccttatcgtccggatgatgnnnnnnnnnnnnnnnnnnnncattatcgaatctCCTCTCTTTCATCAACAATTATACCGACTCTCTCCCCTCATCGCCATGCCCATGGCTGCTCCTCTTGGTTGATTTTC…
SAMEA2568860	IRIS_313-11999	indica	Cambodia	21.3567	nnnnnnnnnnnnnnnnnnnnnnnnnnnnnnnnnnnnnnnnnnnnnnnnnnnnnnnnnnnnnnnnngcacatacataatttgttgacttgaccactctaaactctctctgcGCAgagcGCCCAATGCTTCACCGCCTCCTTCATCTCATCCTTATGAGCATACCTTGCACCCTCAATTACCTCGTTCTCCTTATACTCCAGGGTACATGATCACCCTCTGATATAACAAGTCGAAGAGTCCTCATTTGcccaatcagtggccattacatcaccttatcgtccggatgatgcgtcggtctccnnnnnnnnnnnnnnnnnnnnnncCTCTCTTTCATCAACAATTATACCGACTCTCTCCCCTCATCGCCATGCCCATGGCTGCTCCTCTTGGTTGATTTTC…
SAMEA2568861	IRIS_313-12000	japonica	Cambodia	15.5322	nnnnnnnnnnnnnnnnnnnnnnnnnnnnnnnnnnnnnnnnnnnnnnnnnnnnnnnnnnnnnnnnnncacatacataatttgttgacttgaccactctaaactctctctgcGcagagcGCCCAATGCTTCACCGCCTCCTTCATCTCATCCTTATGAGCATACCTTGCACCCTCAATTACCTCGTTCTCCTTATACTCCAGGGTACATGATCACCCTCTGATATAACAAGTCGAAGAGTCCTCATTTGCCcaatcagtggccattacatcaccttatcgtccggatgatnnnnnnnnnnnnnnnnnnnnnnnnnnnnnnnnnnCCTCTCTTTCATCAACAATTATACCGACTCTCTCCCCTCATCGCCATGCCCATGGCTGCTCCTCTTGGTTGATTTTC…
SAMEA2568871	IRIS_313-12011	indica	China	13.1053	nnnnnnnnnnnnnnnnnnnnnnnnnnnnnnnnnnnnnnnnnnnnnnnnnnnnnnnnnnnnnnnnngcacatacataatttgttgacttgaccaccctaaactctctctGCGCAgAgCGCCCAATGCTTCACCGCCTCCTTCATCTCATCCTTATGAGCATACCTTGCACCCTCAATTACCTCGTTCTCCTTATACTCCAGGGTACATGATCACCCTCTGATATAACAAGTCGAAGAGTCCTCATTTGCCCAatcagtggccattacatcaccttatcgtccggnnnnnnnnnnnnnnnnnnnnnnnnnnnnnnnnnnnnnnnCCTCTCTTTCATCAACAATTATACCGACTCTCTCCCCTCATCGCCATGCCCATGGCTGCTCCTCTTGGTTGATTTTC…
SAMEA2568877	IRIS_313-12017	japonica	Ghana	11.1637	nnnnnnnnnnnnnnnnnnnnnnnnnnnnnnnnnnnnnnnnnnnnnnnnnnnnnnnnnnnnnnnatgcacatacataatttgttgacttgaccactctaaactctctctgCgcaGAGCGCCCAATGCTTCACCGCCTCCTTCATCTCATCCTTATGAGCATACCTTGCACCCTCAATTACCTCGTTCTCCTTATACTCCAGGGTACATGATCACCCTCTGATATAACAAGTCGAAGaGTCCTCATTTGCCCAATcAGTGGCCATTACATCACCTtatcgtccggatgatgcgtcgnnnnnnnnnnnnnnnnnnnnnnnnnnnnncTCTCTTTCATCAACAATTATACCGACTCTCTCCCCTCATCGCCATGCCCATGGCTGCTCCTCTTGGTTGATTTTC…
SAMEA2568882	IRIS_313-12027	indica	Indonesia	7.2807	nnnnnnnnnnnnnnnnnnnnnnnnnnnnnnnnnnnnnnnnnnnnnnnnnnnnnnnnnnnnnnnnnncacatacataatttgttgacttgaccactctaaactctctctgcgcagagcGCCCAATGCTTCACCGCCTCCTTCATCTCATCCTTATGAGCATACCTTGCACCCTCAATTACCTCGTTCTCCTTATACTCCAGGGTACATGATCACCCTCTGATATAACAAGTCGAAGAGTCCTCATTTGCCcaatcggtggccattacatcaccttatcgtccggatgatgcnnnnnnnnnnnnnnnnnnnnnnnnnnnnnnnncCTCTCTTTCATCAACAATTATACCGACTCTCTCCCCTCATCGCCATGCCCATGGCTGCTCCTCTTGGTTGATTTTC…
SAMEA2568889	IRIS_313-12036	indica	Cambodia	3.39766	nnnnnnnnnnnnnnnnnnnnnnnnnnnnnnnnnnnnnnnnnnnnnnnnnnnnnnnnnnnnnnnnnnnnnatacataatttgttgacttgaccactctaaactctctctgcgcagagCGCCCAATGCTTCACCGCCTCCTTCATCTCATCCTTATGAGCATACCTTGCACCCTCAATTACCTCGTTCTCCTTATACTCCAGGGTACATGATCACCCTCTGATATAACAAGTCGAAGAGTCCTCATTTGCCCAatcggtggccattacatcaccttatcgtccggatgatgcgtcgnnnnnnnnnnnnnnnnnnnnnnnnnnnncCTCTCTTTCATCAACAATTATACCGACTCTCTCCCCTCATCGCCATGCCCATGGCTGCTCCTCTTGGTTGATTTTC…
SAMEA2568893	IRIS_313-12039	indica	Cambodia	8.25146	nnnnnnnnnnnnnnnnnnnnnnnnnnnnnnnnnnnnnnnnnnnnnnnnnnnnnnnnnnnnnnnnnnnnnatacataatttgttgacttgaccactctaaactctctctgcgcagagCGCCCAATGCTTCACCGCCTCCTTCATCTCATCCTTATGAGCATACCTTGCACCCTCAATTACCTCGTTCTCCTTATACTCCAGGGTACATGATCACCCTCTGATATAACAAGTCGAAGAGTCCTCATTTGCCCagtcggtggccattacatcaccttatcgtccggatgannnnnnnnnnnnnnnnnnnnnnnnnnnnnnnnnnnnCTCTCTTTCATCAACAATTATACCGACTCTCTCCCCTCATCGCCATGCCCATGGCTGCTCCTCTTGGTTGATTTTC…
SAMEA2568894	IRIS_313-12040	Aus/boro	Cambodia	0.48538	nnnnnnnnnnnnnnnnnnnnnnnnnnnnnnnnnnnnnnnnnnnnnnnnnnnnnnnnnnnnnnnnngcacatacataatttgttgacttgaccactctaaactctctctgcgcagagcGCCCAATGCTTCACCGCCTCCTTCATCTCATCCTTATGAGCATACCTTGCACCCTCAATTACCTCGTTCTCCTTATACTCCAGGGTACATGATCACCCTCTGATATAACAAGTCGAAGAGTCCTCATTTGCCCAatcagtggccattacatcaccttatcgtccggatgatgcgnnnnnnnnnnnnnnnnnnnnnnnnnnnnnnncCTCTCTTTCATCAACAATTATACCGACTCTCTCCCCTCATCGCCATGCCCATGGCTGCTCCTCTTGGTTGATTTTC…
SAMEA2568895	IRIS_313-12041	Aus/boro	Cambodia	22.8129	nnnnnnnnnnnnnnnnnnnnnnnnnnnnnnnnnnnnnnnnnnnnnnnnnnnnnnnnnnnnnnnnnncacatacataatttgttgacttgaccactctaaactctctctgcgcagagcGCCCAATGCTTCACCGCCTCCTTCATCTCATCCTTATGAGCATACCTTGCACCCTCAATTACCTCGTTCTCCTTATACTCCAGGGTACATGATCACCCTCTGATATAACAAGTCGAAGAGTCCTCATTTGCCCAatcagtggccattacatcaccttatcgtccggatgatgcgtcggtnnnnnnnnnnnnnnnnnnnnnnnnnncCTCTCTTTCATCAACAATTATACCGACTCTCTCCCCTCATCGCCATGCCCATGGCTGCTCCTCTTGGTTGATTTTC…
SAMEA2568896	IRIS_313-12042	indica	Cambodia	10.193	nnnnnnnnnnnnnnnnnnnnnnnnnnnnnnnnnnnnnnnnnnnnnnnnnnnnnnnnnnnnnnnnnnnnnntacataatttgttgacttgaccactctaaactctctctgcgcagagCGCCCAATGCTTCACCGCCTCCTTCATCTCATCCTTATGAGCATACCTTGCACCCTCAATTACCTCGTTCTCCTTATACTCCAGGGTACATGATCACCCTCTGATATAACAAGTCSAAGAGTCCTCATTTGCCCAatcagtggccattacatcaccttatcgtccggatgannnnnnnnnnnnnnnnnnnnnnnnnnnnnnnnnnncCTCTCTTTCATCAACAATTATACCGACTCTCTCCCCTCATCGCCATGCCCATGGCTGCTCCTCTTGGTTGATTTTC…
SAMEA2568898	IRIS_313-12044	indica	Cambodia	19.9006	nnnnnnnnnnnnnnnnnnnnnnnnnnnnnnnnnnnnnnnnnnnnnnnnnnnnnnnnnnnnnnnnnncacatacataatttgttgacttgaccactctaaactctctctgcgcagagcGCCCAATGCTTCACCGCCTCCTTCATCTCATCCTTATGAGCATACCTTGCACCCTCAATTACCTCGTTCTCCTTATACTCCAGGGTACATGATCACCCTCTGATATAACAAGTCSAAGAGTCCTCATTTGCCCAatcagtggccattacatcaccttatcgtccggatgatgcgtcgnnnnnnnnnnnnnnnnnnnnnnnnnnnnCCTCTCTTTCATCAACAATTATACCGACTCTCTCCCCTCATCGCCATGCCCATGGCTGCTCCTCTTGGTTGATTTTC…
SAMEA2568903	IRIS_313-11985	indica	China	11.1637	nnnnnnnnnnnnnnnnnnnnnnnnnnnnnnnnnnnnnnnnnnnnnnnnnnnnnnnnnnnnnnnatgcacatacataatttgttgacttgaccactctaaactctctctgcGcagagCGCCCAATGCTTCACCGCCTCCTTCATCTCATCCTTATGAGCATACCTTGCACCCTCAATTACCTCGTTCTCCTTATACTCCAGGGTACATGATCACCCTCTGATATAACAAGTCGAAGAGTCCTCATTTGCccagtcggtggccattacatcacCtTatcgtccggnnnnnnnnnnnnnnnnnnnnnnnnnnnnnnnnnnnnnnncCTCTCTTTCATCAACAATTATACCGACTCTCTCCCCTCATCGCCATGCCCATGGCTGCTCCTCTTGGTTGATTTTC…
SAMEA2568904	IRIS_313-12049	indica	Laos	11.6491	nnnnnnnnnnnnnnnnnnnnnnnnnnnnnnnnnnnnnnnnnnnnnnnnnnnnnnnnnnnnnnnatgcacatacataatttgttgacttgaccactctaaactctctctgcgcagagCGCCCAATGCTTCACCGCCTCCTTCATCTCATCCTTATGAGCATACCTTGCACCCTCAATTACCTCGTTCTCCTTATACTCCAGGGTACATGATCACCCTCTGATATAACAAGTCGAAGAGTCCTCATTTGCCCAATCagtggcCAttACatcaccttatcgtccggatgatgcgtnnnnnnnnnnnnnnnnnnnnnnnnnnnnnncCTCTCTTTCATCAACAATTATACCGACTCTCTCCCCTCATCGCCATGCCCATGGcTGCTCCTCTTGGTTGATTTTC…
SAMEA2568905	IRIS_313-12050	indica	Myanmar	6.79532	nnnnnnnnnnnnnnnnnnnnnnnnnnnnnnnnnnnnnnnnnnnnnnnnnnnnnnnnnnnnnnnnnnnnnntacataatttgttgacttgaccactctaaactctctctgcgcagagcGCCCAATGCTTCACCGCCTCCTTCATCTCATCCTTATGAGCATACCTTGCACCCTCAATTACCTCGTTCTCCTTATACTCCAGGGTACATGATCACCCTCTGATATAACAAGTCGAAGaGTCCTCATTTGCCCAatcagtGgCcATTacatcaccttatcgtccggatgatgcgtcggnnnnnnnnnnnnnnnnnnnnnnnnnnnCCTCTCTTTCATCAACAATTATACCGACTCTCTCCCCTCATCGCCATGCCCATGGCTGCTCCTCTTGGTTGATTTTC…
SAMEA2568911	IRIS_313-12057	Aus/boro	China	10.193	nnnnnnnnnnnnnnnnnnnnnnnnnnnnnnnnnnnnnnnnnnnnnnnnnnnnnnnnnnnnnnnnnnnacatacataatttgttgacttgaccactctaaactctctctgcgcagAGcGCCCAATGCTTCACCGCCTCCTTCATCTCATCCTTATGAGCATACCTTGCACCCTCAATTACCTCGTTCTCCTTATACTCCAGGGTACATGATCACCCTCTGATATAACAAGTCSAAGAGTCCTCATTTGCCCAatcagtggccattacatcaccttatcgtccggatgatgcgtcggnnnnnnnnnnnnnnnnnnnnnnnnnnnnCTCTCTTTCATCAACAATTATACCGACTCTCTCCCCTCATCGCCATGCCCATGGCTGCTCCTCTTGGTTGATTTTC…
SAMEA2568912	IRIS_313-12058	indica	Cambodia	24.269	nnnnnnnnnnnnnnnnnnnnnnnnnnnnnnnnnnnnnnnnnnnnnnnnnnnnnnnnnnnnnnnnnncacatacataatttgttgacttgaccactctaaactctctctgcGcAgAGCGCCCAATGCTTCACCGCCTCCTTCATCTCATCCTTATGAGCATACCTTGCACCCTCAATTACCTCGTTCTCCTTATACTCCAGGGTACATGATCACCCTCTGATATAACAAGTCGAAGAGTCCTCATTTGCCcaatcagtggccattacatcaccttatcgtccggatgatgcgtcggtcnnnnnnnnnnnnnnnnnnnnnnnnnCCTCTCTTTCATCAACAATTATACCGACTCTCTCCCCTCATCGCCATGCCCATGGCTGCTCCTCTTGGTTGATTTTC…
SAMEA2568934	IRIS_313-12097	indica	Cambodia	14.076	nnnnnnnnnnnnnnnnnnnnnnnnnnnnnnnnnnnnnnnnnnnnnnnnnnnnnnnnnnnnnnnnnnnnnatacataatttgttgacttgaccactctaaactctctctgcgcagagcGCCCAATGCTTCACCGCCTCCTTCATCTCATCCTTATGAGCATACCTTGCACCCTCAATTACCTCGTTCTCCTTATACTCCAGGGTACATGATCACCCTCTGATATAACAAGTCGAAGAGTCCTCATTTGCCCAatcagtggccattacatcaccttatcgtccggatgatgnnnnnnnnnnnnnnnnnnnnnnnnnnnnnnnnnCCTCTCTTTCATCAACAATTATACCGACTCTCTCCCCTCATCGCCATGCCCATGGCTGCTCCTCTTGGTTGATTTTC…
SAMEA2568936	IRIS_313-12102	indica	Cambodia	4.8538	nnnnnnnnnnnnnnnnnnnnnnnnnnnnnnnnnnnnnnnnnnnnnnnnnnnnnnnnnnnnnnnnnnnncatacataatttgttgacttgaccactctaaactctctctgcgcagagcgcccaATGCTTCACCGCCTCCTTCATCTCATCCTTATGAGCATACCTTGCACCCTCAATTACCTCGTTCTCCTTATACTCCAGGGTACATGATCACCCTCTGATATAACAAGTCGAAGaGTCCTCATTTGCCcagtcggtggccattacatcaccttatcgtccggatgatgcgtcggnnnnnnnnnnnnnnnnnnnnnnnnnnnnCTCTCTTTCATCAACAATTATACCGACTCTCTCCCCTCATCGCCATGCCCATGGCTGCTCCTCTTGGTTGATTTTC…
SAMEA2568938	IRIS_313-12109	japonica	Cambodia	7.2807	nnnnnnnnnnnnnnnnnnnnnnnnnnnnnnnnnnnnnnnnnnnnnnnnnnnnnnnnnnnnnnnnnncacatacataatttgttgacttgaccactctaaactctctctgcgcagagcGCCCAATGCTTCACCGCCTCCTTCATCTCATCCTTATGAGCATACCTTGCACCCTCAATTACCTCGTTCTCCTTATACTCCAGGGTACATGATCACCCTCTGATATAACAAGTCGAAGAGTCCTCATTTGCCcagtcggtggccattacatcaccttatcgtccggatgatgcgnnnnnnnnnnnnnnnnnnnnnnnnnnnnnnnCCTCTCTTTCATCAACAATTATACCGACTCTCTCCCCTCATCGCCATGCCCATGGCTGCTCCTCTTGGTTGATTTTC…
SAMEA2568947	IRIS_313-12131	japonica	Nepal	10.6784	nnnnnnnnnnnnnnnnnnnnnnnnnnnnnnnnnnnnnnnnnnnnnnnnnnnnnnnnnnnnnnnnnnnacatacataatttgttgacttgaccactctaaactctctctgcgcagagcGCCCAATGCTTCACCGCCTCCTTCATCTCATCCTTATGAGCATACCTTGCACCCTCAATTACCTCGTTCTCCTTATACTCCAGGGTACATGATCACCCTCTGATATAACAAGTCGAAGAGTCCTCATTTGCCCaatcggtggccattacatcaccttatcgtccggatgatgcgtcggtctccagnnnnnnnnnnnnnnnnnnnncCTCTCTTTCATCAACAATTATACCGACTCTCTCCCCTCATCGCCATGCCCATGGCTGCTCCTCTTGGTTGATTTTC…
SAMEA2568948	IRIS_313-12078	japonica	Viet Nam	14.076	nnnnnnnnnnnnnnnnnnnnnnnnnnnnnnnnnnnnnnnnnnnnnnnnnnnnnnnnntccttcatgcacatacataatttgttgacttgaccactctaaactctctctgcgcagagCGCCCAATGCTTCACCGCCTCCTTCATCTCATCCTTATGAGCATACCTTGCACCCTCAATTACCTCGTTCTCCTTATACTCCAGGGTACATGATCACCCTCTGATATAACAAGTCNAAGAGTCCTCATTTGCCCAgtcggtggccattacatcaccttatcgtccggatgatgcnnnnnnnnnnnnnnnnnnnnnnnnnnnnnnnnCCTCTCTTTCATCAACAATTATACCGACTCTCTCCCCTCATCGCCATGCCCATGGCTGCTCCTCTTGGTTGATTTTC…
SAMEA2568953	IRIS_313-12139	japonica	Nepal	13.5906	nnnnnnnnnnnnnnnnnnnnnnnnnnnnnnnnnnnnnnnnnnnnnnnnnnnnnnnnnnnnnnnnnncacatacataatttgttgacttgaccactctaaactctctctgcgcaGAGcGCCCAATGCTTCACCGCCTCCTTCATCTCATCCTTATGAGCATACCTTGCACCCTCAATTACCTCGTTCTCCTTATACTCCAGGGTACATGATCACCCTCTGATATAACAAGTCNAAGAGTCCTCATTTGCCCAgtcggtggccattacatcaccttatcgtccggatgatgcgtnnnnnnnnnnnnnnnnnnnnnnnnnnnnnncCTCTCTTTCATCAACAATTATACCGACTCTCTCCCCTCATCGCCATGCCCATGGCTGCTCCTCTTGGTTGATTTTC…
SAMEA2568957	IRIS_313-12143	indica	Cambodia	9.7076	nnnnnnnnnnnnnnnnnnnnnnnnnnnnnnnnnnnnnnnnnnnnnnnnnnnnnnnnnnnnnnnnnnnncatacataatttgttgacttgaccactctaaactctctctgcGcagagcGCCCAATGCTTCACCGCCTCCTTCATCTCATCCTTATGAGCATACCTTGCACCCTCAATTACCTCGTTCTCCTTATACTCCAGGGTACATGATCACCCTCTGATATAACAAGTCGAAGAGTCCTCATTTGCCCagtcggtggccattacatcaccttatcgtccggatgatgcgtcggtctccnnnnnnnnnnnnnnnnnnnnnncCTCTCTTTCATCAACAATTATACCGACTCTCTCCCCTCATCGCCATGCCCATGGCTGCTCCTCTTGGTTGATTTTC…
SAMEA2568959	IRIS_313-12146	japonica	Cambodia	15.5322	nnnnnnnnnnnnnnnnnnnnnnnnnnnnnnnnnnnnnnnnnnnnnnnnnnnnnnnnnnnnnnnnngcacatacataatttgttgacttgaccactctaaactctctctgcgcagagcGCCCAATGCTTCACCGCCTCCTTCATCTCATCCTTATGAGCATACCTTGCACCCTCAATTACCTCGTTCTCCTTATACTCCAGGGTACATGATCACCCTCTGATATAACAAGTCGAAGAGTCCTCATTTGCCCAaTcagtggccattacaTcACcttatcgtccggatnnnnnnnnnnnnnnnnnnnnnnnnnnnnnnnnnnnnnCCTCTCTTTCATCAACAATTATACCGACTCTCTCCCCTCATCGCCATGCCCATGGCTGCTCCTCTTGGTTGATTTTC…
SAMEA2568965	IRIS_313-12161	japonica	Cambodia	10.193	nnnnnnnnnnnnnnnnnnnnnnnnnnnnnnnnnnnnnnnnnnnnnnnnnnnnnnnnnnnnnnnnnncacatacataatttgttgacttgaccactctaaactctctctgcgcaGAGcGCCCAATGCTTCACCGCCTCCTTCATCTCATCCTTATGAGCATACCTTGCACCCTCAATTACCTCGTTCTCCTTATACTCCAGGGTACATGATCACCCTCTGATATAACAAGTCSAAGAGTCCTCATTTGCCCaatcggtggccattacatcaccttatcgtccggatgatnnnnnnnnnnnnnnnnnnnnnnnnnnnnnnnnnncCTCTCTTTCATCAACAATTATACCGACTCTCTCCCCTCATCGCCATGCCCATGGCTGCTCCTCTTGGTTGATTTTC…
SAMEA2568973	IRIS_313-12187	indica	Laos	11.1637	nnnnnnnnnnnnnnnnnnnnnnnnnnnnnnnnnnnnnnnnnnnnnnnnnnnnnnnnnnnnnnnnnnnnnntacataatttgttgacttgaccactctaaactctctctgcgcagagcGCCCAATGCTTCACCGCCTCCTTCATCTCATCCTTATGAGCATACCTTGCACCCTCAATTACCTCGTTCTCCTTATACTCCAGGGTACATGATCACCCTCTGATATAACAAGTCGAAGAGTCCTCATTTGCCCAATCAGTGGCcattacatcaccttatcgtccggatgatgcgtcggtnnnnnnnnnnnnnnnnnnnnnnnnnnccTCTCTTTCATCAACAATTATACCGACTCTCTCCCCTCATCGCCATGCCCATGGcTGCTCCTCTTGGTTGATTTTC…
SAMEA2568984	IRIS_313-12222	indica	Laos	9.7076	nnnnnnnnnnnnnnnnnnnnnnnnnnnnnnnnnnnnnnnnnnnnnnnnnnnnnnnnnnnnnnnnnnnncatacataatttgttgacttgaccactctaaactctctctgcgcagagcGCCCAATGCTTCACCGCCTCCTTCATCTCATCCTTATGAGCATACCTTGCACCCTCAATTACCTCGTTCTCCTTATACTCCAGGGTACATGATCACCCTCTGATATAACAAGTCGAAGAGTCCTCATTTGCCCAATCAGTGGCCATTACATCACCTTatcnnnnnnnnnnnnnnnnnnnnnnnnnnnnnnnnnnnnnnnnnnnnncCTCTCTTTCATCAACAATTATACCGACTCTCTCCCCTCATCGCCATGCCCATGGCTGCTCCTCTTGGTTGATTTTC…
SAMEA2568988	IRIS_313-12227	japonica	Laos	0.48538	nnnnnnnnnnnnnnnnnnnnnnnnnnnnnnnnnnnnnnnnnnnnnnnnnnnnnnnnnnnnnnnntgcacatacataatttgttgacttgaccactctaaactctctctgcgcagagcGcCCAATGCTTCACCGCCTCCTTCATCTCATCCTTATGAGCATACCTTGCACCCTCAATTACCTCGTTCTCCTTATACTCCAGGGTACATGATCACCCTCTGATATAACAAGTCGAAGAGTCCTCATTTGCCCAATcagtggccatTACATCACCttatcgtccggatgatgcgtcnnnnnnnnnnnnnnnnnnnnnnnnnnnnncCTCTCTTTCATCAACAATTATACCGACTCTCTCCCCTCATCGCCATGCCCATGGCTGCTCCTCTTGGTTGATTTTC…
SAMEA2569000	IRIS_313-12246	indica	Cambodia	10.6784	nnnnnnnnnnnnnnnnnnnnnnnnnnnnnnnnnnnnnnnnnnnnnnnnnnnnnnnnnnnnnnnnnncacatacataatttgttgacttgaccactctaaactctctctgcgcagagcGCCCAATGCTTCACCGCCTCCTTCATCTCATCCTTATGAGCATACCTTGCACCCTCAATTACCTCGTTCTCCTTATACTCCAGGGTACATGATCACCCTCTGATATAACAAGTCSAAGAGTCCTCATTTGCCCAatcagtggccattacatcaccttatcnnnnnnnnnnnnnnnnnnnnnnnnnnnnnnnnnnnnnnnnnnnnnncTCTCTTTCATCAACAATTATACCGACTCTCTCCCCTCATCGCCATGCCCATGGCTGCTCCTCTTGGTTGATTTTC…
SAMEA2569001	IRIS_313-12247	japonica	Cambodia	10.193	nnnnnnnnnnnnnnnnnnnnnnnnnnnnnnnnnnnnnnnnnnnnnnnnnnnnnnnnnnnnnnnnnnnncatacataatttgttgacttgaccactctaaactctctctgcgcagagcGCCCAATGCTTCACCGCCTCCTTCATCTCATCCTTATGAGCATACCTTGCACCCTCAATTACCTCGTTCTCCTTATACTCCAGGGTACATGATCACCCTCTGATATAACAAGTCGAAGAGTCCTCATTTGCCCAATCAGTgGcCaTtacatcaccttnnnnnnnnnnnnnnnnnnnnnnnnnnnnnnnnnnnnnnnnnnnnnnnnCCTCTCTTTCATCAACAATTATACCGACTCTCTCCCCTCATCGCCATGCCCATGGCTGCTCCTCATGGTTGATTTTC…
SAMEA2569015	IRIS_313-12275	japonica	China	30.0936	nnnnnnnnnnnnnnnnnnnnnnnnnnnnnnnnnnnnnnnnnnnnnnnnnnnnnnnnnnnnnnnnnnnncatacataatttgttgacttgaccactctaaactctctctgcgcagagcGCCCAATGCTTCACCGCCTCCTTCATCTCATCCTTATGAGCATACCTTGCACCCTCAATTACCTCGTTCTCCTTATACTCCAGGGTACATGATCACCCTCTGATATAACAAGTCGAAGAGTCCTCATTTGCCCAatcagtggccattacatcaccttatcgtccggatgatgcgtcnnnnnnnnnnnnnnnnnnnnnnnnnnnnnCCTCTCTTTCATCAACAATTATACCGACTCTCTCCCCTCATCGCCATGCCCATGGCTGCTCCTCTTGGTTGATTTTC…
SAMEA2569019	IRIS_313-12280	indica	Madagascar	17.9591	nnnnnnnnnnnnnnnnnnnnnnnnnnnnnnnnnnnnnnnnnnnnnnnnnnnnnnnnnnnnnnnnnnnnnatacataatttgttgacttgaccactctaaactctctctgcgcagagcGCCCAATGCTTCACCGCCTCCTTCATCTCATCCTTATGAGCATACCTTGCACCCTCAATTACCTCGTTCTCCTTATACTCCAGGGTACATGATCACCCTCTGATATAACAAGTCGAAGAGTCCTCATTTGCCCAatcagtggccattacatcaccttatcgtccggatgatgcgtcggnnnnnngcttgctgcattatcgaatctCCTCTCTTTCATCAACAATTATACCGACTCTCTCCCCTCATCGCCATGCCCATGGCTGCTCCTCTTGGTTGATTTTC…
SAMEA2569021	IRIS_313-12282	japonica	Madagascar	2.4269	nnnnnnnnnnnnnnnnnnnnnnnnnnnnnnnnnnnnnnnnnnnnnnnnnnnnnnnnnnnnnnnnngcacatacataatttgttgacttgaccactctaaactctctctgcgcagagcGCCCAATGCTTCACCGCCTCCTTCATCTCATCCTTATGAGCATACCTTGCACCCTCAATTACCTCGTTCTCCTTATACTCCAGGGTACATGATCACCCTCTGATATAACAAGTCGAAGAGTCCTCATTTGCCCAATcggtggccattacatcaccttatcgtccggatgatgcgnnnnnnnnnnnnnnnnnnnnnnnnnnnnnnnCCTCTCTTTCATCAACAATTATACCGACTCTCTCCCCTCATCGCCATGCCCATGGCTGCTCCTCTTGGTTGATTTTC…
SAMEA2569022	IRIS_313-12283	indica	Madagascar	5.82456	nnnnnnnnnnnnnnnnnnnnnnnnnnnnnnnnnnnnnnnnnnnnnnnnnnnnnnnnnnnnnnnnnncacatacataatttgttgacttgaccactctaaactctctctgcgcagagcGCCCAATGCTTCACCGCCTCCTTCATCTCATCCTTATGAGCATACCTTGCACCCTCAATTACCTCGTTCTCCTTATACTCCAGGGTACATGATCACCCTCTGATATAACAAGTCGAAGAGTCCTCATTTGCCCAATcggtggccattacatcaccttatcgtccggatgatgcgtcggtctccnnnnnnnnnnnnnnnnnnnnnnCCTCTCTTTCATCAACAATTATACCGACTCTCTCCCCTCATCGCCATGCCCATGGCTGCTCCTCTTGGTTGATTTTC…
SAMEA2569055	IRIS_313-12329	indica	Laos	11.1637	nnnnnnnnnnnnnnnnnnnnnnnnnnnnnnnnnnnnnnnnnnnnnnnnnnnnnnnnnnnnnnnnnncacatacataatttgttgacttgaccactctaaactctctctgCgcagAgcGCCCAATGCTTCACCGCCTCCTTCATCTCATCCTTATGAGCATACCTTGCACCCTCAATTACCTCGTTCTCCTTATACTCCAGGGTACATGATCACCCTCTGATATAACAAGTCGAAGAGTCCTCATTTGCCCaatcggtggccattacatcacCTTatcgtccggatgatgcnnnnnnnnnnnnnnnnnnnnnnnnnnnnnnnnCCTCTCTTTCATCAACAATTATACCGACTCTCTCCCCTCATCGCCATGCCCATGGCTGCTCCTCTTGGTTGATTTTC…
SAMEA2569070	IRIS_313-12348	indica	Laos	0.48538	nnnnnnnnnnnnnnnnnnnnnnnnnnnnnnnnnnnnnnnnnnnnnnnnnnnnnnnnnnnnnnnnnnnncatacataatttgttgacttgaccactctaaactctctctgcgcagagcGCCCAATGCTTCACCGCCTCCTTCATCTCATCCTTATGAGCATACCTTGCACCCTCAATTACCTCGTTCTCCTTATACTCCAGGGTACATGATCACCCTCTGATATAACAAGTCGAAGAGTCCTCATttgcccagtcggtggccattacatcaccttatcgtccggatgatgcgtcggtctnnnnnnnnnnnnnnnnnnnnnnnncCTCTCTTTCATCAACAATTATACCGACTCTCTCCCCTCATCGCCATGCCCATGGCTGCTCCTCTTGGTTGATTTTC…
SAMEA2569081	IRIS_313-10444	japonica	Central America	0.97076	nnnnnnnnnnnnnnnnnnnnnnnnnnnnnnnnnnnnnnnnnnnnnnnnnnnnnnnnnnnnnnnnnnnacatacataatttgttgacttgaccactctaaactctctctgcgcagagcGCCCAATGCTTCACCGCCTCCTTCATCTCATCCTTATGAGCATACCTTGCACCCTCAATTACCTCGTTCTCCTTATACTCCAGGGTACATGATCACCCTCTGATATAACAAGTCGAAGAGTCCTCATTTGCCCAatcggtggccattacatcaccttatcgtccggatgatnnnnnnnnnnnnnnnnnnnnnnnnnnnnnnnnnncctctcTTTCATCAACAATTATACCGACTCTCTCCCCTCATCGCCATGCCCATGGCTGCTCCTCTTGGTTGATTTTC…
SAMEA2569083	IRIS_313-10448	indica	Philippines	13.1053	nnnnnnnnnnnnnnnnnnnnnnnnnnnnnnnnnnnnnnnnnnnnnnnnnnnnnnnnnnnnnnnnnnnncatacataatttgttgacttgaccactctaaactctctctgcGcagAgcGCCCAATGCTTCACCGCCTCCTTCATCTCATCCTTATGAGCATACCTTGCACCCTCAATTACCTCGTTCTCCTTATACTCCAGGGTACATGATCACCCTCTGATATAACAAGTCGAAGAGTCCTCATTTGCCCaatcagtggccattacatcaccttatcgtccggatgatgcgtcgnnnnnnnnnnnnnnnnnnnnnnnnnnnncCTCTCTTTCATCAACAATTATACCGACTCTCTCCCCTCATCGCCATGCCCATGGCTGCTCCTCTTGGTTGATTTTC…
SAMEA2569086	IRIS_313-10452	japonica	China	10.6784	nnnnnnnnnnnnnnnnnnnnnnnnnnnnnnnnnnnnnnnnnnnnnnnnnnnnnnnnnnnnnnnnnnnncatacataatttgttgacttgaccactctaaactctctctgcgcagagcGCCCAATGCTTCACCGCCTCCTTCATCTCATCCTTATGAGCATACCTTGCACCCTCAATTACCTCGTTCTCCTTATACTCCAGGGTACATGATCACCCTCTGATATAACAAGTCGAAGAGTCCTCATTTGCCCAATcagtggccattacatcacctTCTCgtcCGGaTGATGcgtcgnnnnnnnnnnnnnnnnnnnnnnnnnnnnnCTCTCTTTCATCAACAATTATACCGACTCTCTCCCCTCATCGCCATGCCCATGGCTGCTCCTCTTGGTTGATTTTC…
SAMEA2569094	IRIS_313-10477	indica	China	19.4152	nnnnnnnnnnnnnnnnnnnnnnnnnnnnnnnnnnnnnnnnnnnnnnnnnnnnnnnnnnnnnnnntgcacatacataatttgttgacttgaccactctaaactctctctgcgcagagcGCCCAATGCTTCACCGCCTCCTTCATCTCATCCTTATGAGCATACCTTGCACCCTCAATTACCTCGTTCTCCTTATACTCCAGGGTACATGATCACCCTCTGATATAACAAGTCGAAGAGTCCTCATTTGCCCAatcagtggccattacatcaccttatcgtccggatgatgcgnnnnnnnnnnnnnnnnnnnnnnnnnnnnnnncCTCTCTTTCATCAACAATTATACCGACTCTCTCCCCTCATCGCCATGCCCATGGCTGCTCCTCTTGGTTGATTTTC…
SAMEA2569107	IRIS_313-10510	Aus/boro	Philippines	13.1053	nnnnnnnnnnnnnnnnnnnnnnnnnnnnnnnnnnnnnnnnnnnnnnnnnnnnnnnnnnnnnnnnnnnnnntacataatttgttgacttgaccactctaaactctctctgcgcagagcGCCCAATGCTTCACCGCCTCCTTCATCTCATCCTTATGAGCATACCTTGCACCCTCAATTACCTCGTTCTCCTTATACTCCAGGGTACATGATCACCCTCTGATATAACAAGTCGAAGAGTCCTCATTTGCCCAATcagtggccattACAtcaccttatcgtccggatgatnnnnnnnnnnnnnnnnnnnnnnnnnnnnnnnnnncCTCTCTTTCATCAACAATTATACCGACTCTCTCCCCTCATCGCCATGCCCATGGCTGCTCCTCTTGGTTGATTTTC…
SAMEA2569109	IRIS_313-10513	indica	Indonesia	7.76608	nnnnnnnnnnnnnnnnnnnnnnnnnnnnnnnnnnnnnnnnnnnnnnnnnnnnnnnnnnnnnnnntgcacatacataatttgttgacttgaccactctaaactctctctgcgcagagcGCCCAATGCTTCACCGCCTCCTTCATCTCATCCTTATGAGCATACCTTGCACCCTCAATTACCTCGTTCTCCTTATACTCCAGGGTACATGATCACCCTCTGATATAACAAGTCGAAGAGTCCTCATTTGCCCAATCagtggccaTTaCATCACCTtatcgtccnnnnnnnnnnnnnnnnnnnnnnnnnnnnnnnnnnnnnnnnncCTCTCTTTCATCAACAATTATACCGACTCTCTCCCCTCATCGCCATGCCCATGGCTGCTCCTCATGGTTGATTTTC…
SAMEA2569113	IRIS_313-10517	Aus/boro	Philippines	10.193	nnnnnnnnnnnnnnnnnnnnnnnnnnnnnnnnnnnnnnnnnnnnnnnnnnnnnnnnnnnnttcatgcacatacataatttgttgacttgaccactctaaactctctctgcgcagagcGCCCAATGCTTCACCGCCTCCTTCATCTCATCCTTATGAGCATACCTTGCACCCTCAATTACCTCGTTCTCCTTATACTCCAGGGTACATGATCACCCTCTGATATAACAAGTCGAAGAGTCCTCATTTGCCCAATCAGTGGCcattacatcAcCTTatcgtccggatgatgcgtcgnnnnnnnnnnnnnnnnnnnnnnnnnnnnCCTCTCTTTCATCAACAATTATACCGACTCTCTCCCCTCATCGCCATGCCCATGGCTGCTCCTCTTGGTTGATTTTC…
SAMEA2569122	IRIS_313-10539	Aus/boro	Bangladesh	14.076	nnnnnnnnnnnnnnnnnnnnnnnnnnnnnnnnnnnnnnnnnnnnnnnnnnnnnnnnnnnnnnnnnnnncatacataatttgttgacttgaccactctaaactctctctgcgcagagcGCCCAATGCTTCACCGCCTCCTTCATCTCATCCTTATGAGCATACCTTGCACCCTCAATTACCTCGTTCTCCTTATACTCCAGGGTACATGATCACCCTCTGATATAACAAGTCGAAGaGTCCTCATTTGCCCAgtcggtggccattacatcaccttatcgtccggatgannnnnnnnnnnnnnnnnnnnnnnnnnnnnnnnnnnncTCTCTTTCATCAACAATTATACCGACTCTCTccCCTCATCGCCATGCCCATGGCTGCTCCTCTTGGTTGATTTTC…
SAMEA2569130	IRIS_313-10549	indica	Pakistan	18.9298	nnnnnnnnnnnnnnnnnnnnnnnnnnnnnnnnnnnnnnnnnnnnnnnnnnnnnnnnnnnnnnnnnncacatacataatttgttgacttgaccactctaaactctctctgcgcagagcGCCCAATGCTTCACCGCCTCCTTCATCTCATCCTTATGAGCATACCTTGCACCCTCAATTACCTCGTTCTCCTTATACTCCAGGGTACATGATCACCCTCTGATATAACAAGTCGAAGAGTCCTCATTTGCCCAatcagtggccattacatcaccttatcgtccggatgatnnnnnnnnnnnnnnnnnnnnnnnnnnnnnnnnnnCCTCTCTTTCATCAACAATTATACCGACTCTCTCCCCTCATCGCCATGCCCATGGCTGCTCCTCTTGGTTGATTTTC…
SAMEA2569134	IRIS_313-10555	indica	Viet Nam	6.30994	nnnnnnnnnnnnnnnnnnnnnnnnnnnnnnnnnnnnnnnnnnnnnnnnnnnnnnnnnnnnnnnnnnnncatacataatttgttgacttgaccactctaaactctctctgcgcagAGcGCCCAATGCTTCACCGCCTCCTTCATCTCATCCTTATGAGCATACCTTGCACCCTCAATTACCTCGTTCTCCTTATACTCCAGGGTACATGATCACCCTCTGATATAACAAGTCGAAGAGTCCTCATTTGCCCaatcagtggccattacatcaccttatcgtccggatgatgcgtcgnnnnnnnnnnnnnnnnnnnnnnnnnnnnccTCTCTTTCATCAACAATTATACCGACTCTCTCCCCTCATCGCCATGCCCATGGCTGCTCCTCTTGGTTGATTTTC…
SAMEA2569136	IRIS_313-10557	indica	Cambodia	8.73684	nnnnnnnnnnnnnnnnnnnnnnnnnnnnnnnnnnnnnnnnnnnnnnnnnnnnnnnnnnnnnnnnngcacatacataatttgttgacttgaccactctaaactctctctgcgcagagcGCCCAATGCTTCACCGCCTCCTTCATCTCATCCTTATGAGCATACCTTGCACCCTCAATTACCTCGTTCTCCTTATACTCCAGGGTACATGATCACCCTCTGATATAACAAGTCGAAGAGTCCTCATTTGCCCAatcggtggccattacatcacctTatcgtccggatgatgnnnnnnnnnnnnnnnnnnnnnnnnnnnnnnnnnCCTCTCTTTCATCAACAATTATACCGACTCTCTCCCCTCATCGCCATGCCCATGGCTGCTCCTCTTGGTTGATTTTC…
SAMEA2569145	IRIS_313-10565	japonica	Indonesia	13.5906	nnnnnnnnnnnnnnnnnnnnnnnnnnnnnnnnnnnnnnnnnnnnnnnnnnnnnnnnnnnnnnnntgcacatacataatttgttgacttgaccactctaaactctctctgCGcagAGCGCCCAATGCTTCACCGCCTCCTTCATCTCATCCTTATGAGCATACCTTGCACCCTCAATTACCTCGTTCTCCTTATACTCCAGGGTACATGATCACCCTCTGATATAACAAGTCGAAGAGTCCTCATTTGCCCagtcggtggccattacatcaccttatcgtccggatgatgnnnnnnnnnnnnnnnnnnnnnnnnnnnnnnnnnCCTCTCTTTCATCAACAATTATACCGACTCTCTCCCCTCATCGCCATGCCCATGGCTGCTCCTCTTGGTTGATTTTC…
SAMEA2569152	IRIS_313-10572	indica	Nigeria	4.36842	nnnnnnnnnnnnnnnnnnnnnnnnnnnnnnnnnnnnnnnnnnnnnnnnnnnnnnnnnnnnnncatgcacatacataatttgttgacttgaccactctaaactctctctgcGCAgagCGCCCAATGCTTCACCGCCTCCTTCATCTCATCCTTATGAGCATACCTTGCACCCTCAATTACCTCGTTCTCCTTATACTCCAGGGTACATGATCACCCTCTGATATAACAAGTCGAAGAGTCCTCATTTGCCCagtcggtggccattacatcaccttatcgtcnnnnnnnnnnnnnnnnnnnnnnnnnnnnnnnnnnnnnnnnnnCCTCTCTTTCATCAACAATTATACCGACTCTCTCCCCTCATCGCCATGCCCATGGCTGCTCCTCTTGGTTGATTTTC…
SAMEA2569159	IRIS_313-10525	Aus/boro	Indonesia	15.0468	nnnnnnnnnnnnnnnnnnnnnnnnnnnnnnnnnnnnnnnnnnnnnnnnnnnnnnnnnnnnnnnnnnnacatacataatttgttgacttgaccactctaaactctctctgcgcagagcGCCCAATGCTTCACCGCCTCCTTCATCTCATCCTTATGAGCATACCTTGCACCCTCAATTACCTCGTTCTCCTTATACTCCAGGGTACATGATCACCCTCTGATATAACAAGTCGAAGAGTCCTCATTTGCCCAATcagtggccattacatCaccttatcgtccggatgatgcgtcggtctnnnnnnnnnnnnnnnnnnnnnnnnCCTCTCTTTCATCAACAATTATACCGACTCTCTCCCCTCATCGCCATGCCCATGGCTGCTCCTCTTGGTTGATTTTC…
SAMEA2569165	IRIS_313-10587	japonica	Bangladesh	16.9883	nnnnnnnnnnnnnnnnnnnnnnnnnnnnnnnnnnnnnnnnnnnnnnnnnnnnnnnnnnnnnnnntgcacatacataatttgttgacttgaccactctaaactctctctgcgcagagcGCCCAATGCTTCACCGCCTCCTTCATCTCATCCTTATGAGCATACCTTGCACCCTCAATTACCTCGTTCTCCTTATACTCCAGGGTACATGATCACCCTCTGATATAACAAGTCGAAGAGTCCTCATTTgcccagtcggtggccattacatcaccttatcgtccggatgatgcgtcnnnnnnnnnnnnnnnnnnnnnnnnnnnnnCCTCTCTTTCATCAACAATTATACCGACTCTCTCCCCTCATCGCCATGCCCATGGCTGCTCCTCTTGGTTGATTTTC…
SAMEA2569166	IRIS_313-10526	indica	India	17.9591	nnnnnnnnnnnnnnnnnnnnnnnnnnnnnnnnnnnnnnnnnnnnnnnnnnnnnnnnnnnnnnnnnnnncatacataatttgttgacttgaccactctaaactctctctgcgcagagcGCCCAATGCTTCACCGCCTCCTTCATCTCATCCTTATGAGCATACCTTGCACCCTCAATTACCTCGTTCTCCTTATACTCCAGGGTACATGATCACCCTCTGATATAACAAGTCGAAGAGTCCTCATTTGCCCAaTcagtggccattacatcaccttatcgtccggatgatgcgtcgnnnnnnnnnnnnnnnnnnnnnnnnnnnnncTCTCTTTCATCAACAATTATACCGACTCTCTCCCCTCATCGCCATGCCCATGGCTGCTCCTCTTGGTTGATTTTC…
SAMEA2569169	IRIS_313-10594	japonica	Bangladesh	12.1345	nnnnnnnnnnnnnnnnnnnnnnnnnnnnnnnnnnnnnnnnnnnnnnnnnnnnnnnnnnnnnnnnnnnncatacataatttgttgacttgaccaccctaaactctctctGcGCAgagCGCCCAATGCTTCACCGCCTCCTTCATCTCATCCTTATGAGCATACCTTGCACCCTCAATTACCTCGTTCTCCTTATACTCCAGGGTACATGATCACCCTCTGATATAACAAGTCGAAGAGTCCTCATTTGCCCAatcagtggccattacatcaccttatcgtccggatgatgcgtnnnnnnnnnnnnnnnnnnnnnnnnnnnnnnCCTCTCTTTCATCAACAATTATACCGACTCTCTCCCCTCATCGCCATGCCCATGGCTGCTCCTCTTGGTTGATTTTC…
SAMEA2569170	IRIS_313-10595	indica	Bangladesh	18.4444	nnnnnnnnnnnnnnnnnnnnnnnnnnnnnnnnnnnnnnnnnnnnnnnnnnnnnnnnnnnnnnnnnnnacatacataatttgttgacttgaccactctaaactctctctgcGCAgagCGCCCAATGCTTCACCGCCTCCTTCATCTCATCCTTATGAGCATACCTTGCACCCTCAATTACCTCGTTCTCCTTATACTCCAGGGTACATGATCACCCTCTGATATAACAAGTCGAAGAGTCCTCATTTGCCCaatcggtggccattacatcaccttatcgtcnnnnnnnnnnnnnnnnnnnnnnnnnnnnnnnnnnnnnnnnnncctctcTTTCATCAACAATTATACCGACTCTCTCCCCTCATCGCCATGCCCATGGCTGCTCCTCTTGGTTGATTTTC…
SAMEA2569171	IRIS_313-10598	indica	Bangladesh	10.6784	nnnnnnnnnnnnnnnnnnnnnnnnnnnnnnnnnnnnnnnnnnnnnnnnnnnnnnnnnnnnnnnntgcacatacataatttgttgacttgaccactctaaactctctctgcgcagagCGCCCAATGCTTCACCGCCTCCTTCATCTCATCCTTATGAGCATACCTTGCACCCTCAATTACCTCGTTCTCCTTATACTCCAGGGTACATGATCACCCTCTGATATAACAAGTCGAAGAGTCCTCATTTGCCcaatcagtggccattacatcaccttatcgtccggatgatgcgnnnnnnnnnnnnnnnnnnnnnnnnnnnnnnnCCTCTCTTTCATCAACAATTATACCGACTCTCTCCCCTCATCGCCATGCCCATGGCTGCTCCTCTTGGTTGATTTTC…
SAMEA2569173	IRIS_313-10600	indica	Bangladesh	8.73684	nnnnnnnnnnnnnnnnnnnnnnnnnnnnnnnnnnnnnnnnnnnnnnnnnnnnnnnnnnnnnnnnnnnncatacataatttgttgacttgaccactctaaactctctctGcGCAgagCGCCCAATGCTTCACCGCCTCCTTCATCTCATCCTTATGAGCATACCTTGCACCCTCAATTACCTCGTTCTCCTTATACTCCAGGGTACATGATCACCCTCTGATATAACAAGTCGAAGaGTCCTCATTTGCccagtcggtggccattacatcaccttatcgtccggatgatgcgtcnnnnnnnnnnnnnnnnnnnnnnnnnnnnnCCTCTCTTTCATCAACAATTATACCGACTCTCTCCCCTCATCGCCATGCCCATGGCTGCTCCTCTTGGTTGATTTTC…
SAMEA2569175	IRIS_313-10603	indica	Bangladesh	0.97076	nnnnnnnnnnnnnnnnnnnnnnnnnnnnnnnnnnnnnnnnnnnnnnnnnnnnnnnnnnncttcatgcacatacataatttgttgacttgaccactctaaactctctctgcGCAgagCGCCCAATGCTTCACCGCCTCCTTCATCTCATCCTTATGAGCATACCTTGCACCCTCAATTACCTCGTTCTCCTTATACTCCAGGGTACATGATCACCCTCTGATATAACAAGTCGAAGAGTCCTCATTTGCCCaatcagtggccattacatcaccttatcgtccggatgannnnnnnnnnnnnnnnnnnnnnnnnnnnnnnnnntCCTCTCTTTCATCAACAATTATACCGACTCTCTCCCCTCATCGCCATGCCCATGGCTGCTCCTCTTGGTTGATTTTC…
SAMEA2569176	IRIS_313-10604	indica	Bangladesh	17.4737	nnnnnnnnnnnnnnnnnnnnnnnnnnnnnnnnnnnnnnnnnnnnnnnnnnnnnnnnnnnnnnnnngcacatacataatttgttgacttgaccaccctaaactctctctGcGCAgagCGCCCAATGCTTCACCGCCTCCTTCATCTCATCCTTATGAGCATACCTTGCACCCTCAATTACCTCGTTCTCCTTATACTCCAGGGTACATGATCACCCTCTGATATAACAAGTCGAAGAGTCCTCATTTGCCCAatcagtggccATTACAtCACCttatcgtccgnnnnnnnnnnnnnnnnnnnnnnnnnnnnnnnnnnnnnnnnnCTCTCTTTCATCAACAATTATACCGACTCTCTCCCCTCATCGCCATGCCCATGGCTGCTCCTCTTGGTTGATTTTC…
SAMEA2569178	IRIS_313-10606	indica	Bangladesh	13.5906	nnnnnnnnnnnnnnnnnnnnnnnnnnnnnnnnnnnnnnnnnnnnnnnnnnnnnnnnnnnnnnnnnncacatacataatttgttgacttgaccactctaaactctctctGcGCAgAGCGCCCAATGCTTCACCGCCTCCTTCATCTCATCCTTATGAGCATACCTTGCACCCTCAATTACCTCGTTCTCCTTATACTCCAGGGTACATGATCACCCTCTGATATAACAAGTCGAAGAGTCCTCATTTGCCCAATCAGTGGCcattacatcaccttatcgtccnnnnnnnnnnnnnnnnnnnnnnnnnnnnnnnnnnnnnnnnnnctCtcTTTCATCAACAATTATACCGACTCTCTcCCCTCATCGCCATGCCCATGGCTGCTCCTCTTGGTTGATTTTC…
SAMEA2569182	IRIS_313-10614	indica	Hong Kong	27.1813	nnnnnnnnnnnnnnnnnnnnnnnnnnnnnnnnnnnnnnnnnnnnnnnnnnnnnnnnnnnnnnnnnncacatacataatttgttgacttgaccactctaaactctctctgcGCAgagcGCCCAATGCTTCACCGCCTCCTTCATCTCATCCTTATGAGCATACCTTGCACCCTCAATTACCTCGTTCTCCTTATACTCCAGGGTACATGATCACCCTCTGATATAACAAGTCGAAGAGTCCTCATTTGCccaatcagtggccattacatcaccttatcgtccggatgatgcgtnnnnnnnnnnnnnnnnnnnnnnnnnnnnntCCTCTCTTTCATCAACAATTATACCGACTCTCTCCCCTCATCGCCATGCCCATGGCTGCTCCTCTTGGTTGATTTTC…
SAMEA2569197	IRIS_313-10654	japonica	Laos	12.1345	nnnnnnnnnnnnnnnnnnnnnnnnnnnnnnnnnnnnnnnnnnnnnnnnnnnnnnnnnnnnnnnatgcacatacataatttgttgacttgaccactctaaactctctctgcgcagagcGCCCAATGCTTCACCGCCTCCTTCATCTCATCCTTATGAGCATACCTTGCACCCTCAATTACCTCGTTCTCCTTATACTCCAGGGTACATGATCACCCTCTGATATAACAAGTCGAAGAGTCCTCATTTGCCCAatcagtggccattacatcaccttatcgtccggatgatgcgtcggtnnnnnnnnnnnnnnnnnnnnnnnnnnccTCTCTTTCATCAACAATTATACCGACTCTCTCCCCTCATCGCCATGCCCATGGCTGCTCCTCTTGGTTGATTTTC…
SAMEA2569198	IRIS_313-10655	indica	Laos	8.25146	nnnnnnnnnnnnnnnnnnnnnnnnnnnnnnnnnnnnnnnnnnnnnnnnnnnnnnnnnnnnnnnnnnnacatacataatttgttgacttgaccactctaaactctctctgcGcagagcGCCCAATGCTTCACCGCCTCCTTCATCTCATCCTTATGAGCATACCTTGCACCCTCAATTACCTCGTTCTCCTTATACTCCAGGGTACATGATCACCCTCTGATATAACAAGTCGAAGAGTCCTCATTTGCCCaatcggtggccattacatcaccttatcgtccggatgatgcgtcnnnnnnnnnnnnnnnnnnnnnnnnnnnnnCCTCTCTTTCATCAACAATTATACCGACTCTCTCCCCTCATCGCCATGCCCATGGCTGCTCCTCTTGGTTGATTTTC…
SAMEA2569208	IRIS_313-10667	indica	India	12.1345	nnnnnnnnnnnnnnnnnnnnnnnnnnnnnnnnnnnnnnnnnnnnnnnnnnnnnnnnnnnnnnnnnncacatacataatttgttgacttgaccactctaaactctctctgcgCAgagcGCCCAATGCTTCACCGCCTCCTTCATCTCATCCTTATGAGCATACCTTGCACCCTCAATTACCTCGTTCTCCTTATACTCCAGGGTACATGATCACCCTCTGATATAACAAGTCGAAGAGTCCTCATTTGCCcagtcggtggccattaCaTCACCTtatcgtccnnnnnnnnnnnnnnnnnnnnnnnnnnnnnnnnnnnnnnnnnCCTCTCTTTCATCAACAATTATACCGACTCTCTCCCCTCATCGCCATGCCCATGGCTGCTCCTCTTGGTTGATTTTC…
SAMEA2569209	IRIS_313-10668	Basmati/sadri	India	9.22222	nnnnnnnnnnnnnnnnnnnnnnnnnnnnnnnnnnnnnnnnnnnnnnnnnnnnnnnnnnnnnnnnnnnacatacataatttgttgacttgaccactctaaactctctctgcgCAgAGcGCCCAATGCTTCACCGCCTCCTTCATCTCATCCTTATGAGCATACCTTGCACCCTCAATTACCTCGTTCTCCTTATACTCCAGGGTACATGATCACCCTCTGATATAACAAGTCGAAGAGTCCTCATTTGCCCAgtcggtggccattacatcaccttatcgtccggnnnnnnnnnnnnnnnnnnnnnnnnnnnnnnnnnnnnnnnCCTCTCTTTCATCAACAATTATACCGACTCTCTCCCCTCATCGCCATGCCCATGGCTGCTCCTCTTGGTTGATTTTC…
SAMEA2569222	IRIS_313-10682	japonica	Laos	21.3567	nnnnnnnnnnnnnnnnnnnnnnnnnnnnnnnnnnnnnnnnnnnnnnnnnnnnnnnnnnnnnnnnngcacatacataatttgttgacttgaccactctaaactctctctgcgCAgagcGCCCAATGCTTCACCGCCTCCTTCATCTCATCCTTATGAGCATACCTTGCACCCTCAATTACCTCGTTCTCCTTATACTCCAGGGTACATGATCACCCTCTGATATAACAAGTCGAAGAGTCCTCATTTGCCCaatcggtggccattacatcaccttatcgtccggatgatgcgtcggnnnnnnnnnnnnnnnnnnnnnnnnnnnCCTCTCTTTCATCAACAATTATACCGACTCTCTCCCCTCATCGCCATGCCCATGGCTGCTCCTCTTGGTTGATTTTC…
SAMEA2569224	IRIS_313-10683	japonica	Laos	10.193	nnnnnnnnnnnnnnnnnnnnnnnnnnnnnnnnnnnnnnnnnnnnnnnnnnnnnnnnnnnnnnnnnnnacatacataatttgttgacttgaccactctaaactctctctgcgcagAgcGCCCAATGCTTCACCGCCTCCTTCATCTCATCCTTATGAGCATACCTTGCACCCTCAATTACCTCGTTCTCCTTATACTCCAGGGTACATGATCACCCTCTGATATAACAAGTCGAAGAGTCCTCATTTGcccagtcggtggccattacatcaccttatcgtccggatgatgcgtcggnnnnnnnnnnnnnnnnnnnnnnnnnnnCCTCTCTTTCATCAACAATTATACCGACTCTCTCCCCTCATCGCCATGCCCATGGcTGCTCCTCTTGGTTGATTTTC…
SAMEA2569234	IRIS_313-10697	indica	Malaysia	6.79532	nnnnnnnnnnnnnnnnnnnnnnnnnnnnnnnnnnnnnnnnnnnnnnnnnnnnnnnnnnnnnnnnnnnncatacataatttgttgacttgaccactctaaactctctctgcgcagagcGCCCAATGCTTCACCGCCTCCTTCATCTCATCCTTATGAGCATACCTTGCACCCTCAATTACCTCGTTCTCCTTATACTCSAGGGTACATGATCACCCTCTGATATAACAAGTCGAAGAGTCCTCATTTGCCCAATcagtggccattacatcaccttatcgtccggatgatgcgtcggtnnnnnnnnnnnnnnnnnnnnnnnnnncCTCTCTTTCATCAACAATTATACCGACTCTCTCCCCTCATCGCCATGCCCATGGCTGCTCCTCTTGGTTGATTTTC…
SAMEA2569235	IRIS_313-10698	indica	Malaysia	11.6491	nnnnnnnnnnnnnnnnnnnnnnnnnnnnnnnnnnnnnnnnnnnnnnnnnnnnnnnnnnnnnnnnnnnncatacataatttgttgacttgaccactctaaactctctctgcgcagagcGCCCAATGCTTCACCGCCTCCTTCATCTCATCCTTATGAGCATACCTTGCACCCTCAATTACCTCGTTCTCCTTATACTCCAGGGTACATGATCACCCTCTGATATAACAAGTCGAAGAGTCCTCATTTGCCCaatcagtggccattacatcaccttatcgtccnnnnnnnnnnnnnnnnnnnnnnnnnnnnnnnnnnnnnnnnncCTCTCTTTCATCAACAATTATACCGACTCTCTCCCCTCATCGCCATGCCCATGGCTGCTCCTCTTGGTTGATTTTC…
SAMEA2569238	IRIS_313-10701	indica	Malaysia	7.2807	nnnnnnnnnnnnnnnnnnnnnnnnnnnnnnnnnnnnnnnnnnnnnnnnnnnnnnnnnnnnnnnnngcacatacataatttgttgacttgaccactctaaactctctctgcgcagagCGCCCAATGCTTCACCGCCTCCTTCATCTCATCCTTATGAGCATACCTTGCACCCTCAATTACCTCGTTCTCCTTATACTCCAGGGTACATGATCACCCTCTGATATAACAAGTCGAAGAGTCCTCATTTGCCCAatcagtggccattacaTCACCttatcgtccggatgatgcgtcgnnnnnnnnnnnnnnnnnnnnnnnnnnnncCTCTCTTTCATCAACAATTATACCGACTCTCTCCCCTCATCGCCATGCCCATGGCTGCTCCTCTTGGTTGATTTTC…
SAMEA2569243	IRIS_313-10706	indica	Malaysia	20.386	nnnnnnnnnnnnnnnnnnnnnnnnnnnnnnnnnnnnnnnnnnnnnnnnnnnnnnnnnnnnnnnnnncacatacataatttgttgacttgaccactctaaactctctctgcgcagagcGCCCAATGCTTCACCGCCTCCTTCATCTCATCCTTATGAGCATACCTTGCACCCTCAATTACCTCGTTCTCCTTATACTCCAGGGTACATGATCACCCTCTGATATAACAAGTCGAAGAGTCCTCATTTGCCCAatcagtggccattacatcaccttatcgtccggatgatgcgtnnnnnnnnnnnnnnnnnnnnnnnnnnnnnncctctcTTTCATCAACAATTATACCGACTCTCTCCCCTCATCGCCATGCCCATGGCTGCTCCTCTTGGTTGATTTTC…
SAMEA2569256	IRIS_313-10727	indica	Senegal	0.48538	nnnnnnnnnnnnnnnnnnnnnnnnnnnnnnnnnnnnnnnnnnnnnnnnnnnnnnnnnnnnnnnnnnnncatacataatttgttgacttgaccactctaaactctctctgcGCAGAGCGCCCAATGCTTCACCGCCTCCTTCATCTCATCCTTATGAGCATACCTTGCACCCTCAATTACCTCGTTCTCCTTATACTCCAGGGTACATGATCACCCTCTGATATAACAAGTCGAAGAGTCCTCATTTGcccagtcggtggccattacatcaccttatcgtccggatgatnnnnnnnnnnnnnnnnnnnnnnnnnnnnnnnnnnCCTCTCTTTCATCAACAATTATACCGACTCTCTCCCCTCATCGCCATGCCCATGGCTGCTCCTCTTGGTTGATTTTC…
SAMEA2569260	IRIS_313-10731	japonica	Nepal	8.25146	nnnnnnnnnnnnnnnnnnnnnnnnnnnnnnnnnnnnnnnnnnnnnnnnnnnnnnnnnnnnnnnnnnnacatacataatttgttgacttgaccactctaaactctctctGCGCAGAgcGCCCAATGCTTCACCGCCTCCTTCATCTCATCCTTATGAGCATACCTTGCACCCTCAATTACCTCGTTCTCCTTATACTCCAGGGTACATGATCACCCTCTGATATAACAAGTCGAAGAGTCCTCATTTGCCCaatcggtggccattacatcaccttatcgtccggatgatgcgtcggtcnnnnnnnnnnnnnnnnnnnnnnnnncCTCTCTTTCATCAACAATTATACCGACTCTCTCCCCTCATCGCCATGCCCATGGCTGCTCCTCATGGTTGATTTTC…
SAMEA2569262	IRIS_313-10733	japonica	Nepal	13.5906	nnnnnnnnnnnnnnnnnnnnnnnnnnnnnnnnnnnnnnnnnnnnnnnnnnnnnnnnnnnnnnnnnnnacatacataatttgttgacttgaccactctaaactctctctgcgcagagcGCCCAATGCTTCACCGCCTCCTTCATCTCATCCTTATGAGCATACCTTGCACCCTCAATTACCTCGTTCTCCTTATACTCCAGGGTACATGATCACCCTCTGATATAACAAGTCGAAGAGTCCTCATTTGCCCAATCAGTGgccattacatcaccttatcgtccggatgatgcgtnnnnnnnnnnnnnnnnnnnnnnnnnnnnnncCTCTCTTTCATCAACAATTATACCGACTCTCTCCCCTCATCGCCATGCCCATGGCTGCTCCTCTTGGTTGATTTTC…
SAMEA2569264	IRIS_313-10735	japonica	Nepal	17.4737	nnnnnnnnnnnnnnnnnnnnnnnnnnnnnnnnnnnnnnnnnnnnnnnnnnnnnnnnnnnnnnnnnnnnnatacataatttgttgacttgaccactctaaactctctctgcgcagagcGCCCAATGCTTCACCGCCTCCTTCATCTCATCCTTATGAGCATACCTTGCACCCTCAATTACCTCGTTCTCCTTATACTCCAGGGTACATGATCACCCTCTGATATAACAAGTCGAAGAGTCCTCATTTGCCCaatcagtggccattacatcaccttatcgtccggatgannnnnnnnnnnnnnnnnnnnnnnnnnnnnnnnnnnCCTCTCTTTCATCAACAATTATACCGACTCTCTCCCCTCATCGCCATGCCCATGGCTGCTCCTCTTGGTTGATTTTC…
SAMEA2569267	IRIS_313-10737	Intermediatetype	Nepal	14.5614	nnnnnnnnnnnnnnnnnnnnnnnnnnnnnnnnnnnnnnnnnnnnnnnnnnnnnnnnnnnnnnnnnnnacatacataatttgttgacttgaccactctaaactctctctgcgcagagcGCCCAATGCTTCACCGCCTCCTTCATCTCATCCTTATGAGCATACCTTGCACCCTCAATTACCTCGTTCTCCTTATACTCCAGGGTACATGATCACCCTCTGATATAACAAGTCGAAGAGTCCTCATTTGCCCaatcagtggccattacatcaccttatcgtccggatgatgcgtcggnnnnnnnnnnnnnnnnnnnnnnnnnnnCCTCTCTTTCATCAACAATTATACCGACTCTCTCCCCTCATCGCCATGCCCATGGCTGCTCCTCTTGGTTGATTTTC…
SAMEA2569269	IRIS_313-10739	japonica	Indonesia	3.88304	nnnnnnnnnnnnnnnnnnnnnnnnnnnnnnnnnnnnnnnnnnnnnnnnnnnnnnnnnnnnnnnnnnnacatacataatttgttgacttgaccactctaaactctctctgCGCAGAGcGCCCAATGCTTCACCGCCTCCTTCATCTCATCCTTATGAGCATACCTTGCACCCTCAATTACCTCGTTCTCCTTATACTCCAGGGTACATGATCACCCTCTGATATAACAAGTCGAAGAGTCCTCATTTgcccagtcggtggccattacatcaccttatcgtccggatgatgcgtcgnnnnnnnnnnnnnnnnnnnnnnnnnnnnCCTCTCTTTCATCAACAATTATACCGACTCTCTCCCCTCATCGCCATGCCCATGGCTGCTCCTCTTGGTTGATTTTC…
SAMEA2569280	IRIS_313-10749	japonica	Viet Nam	9.22222	nnnnnnnnnnnnnnnnnnnnnnnnnnnnnnnnnnnnnnnnnnnnnnnnnnnnnnnnnnnnnnnnnnnncatacataatttgttgacttgaccactctaaactctctctgCgcagagcGCCCAATGCTTCACCGCCTCCTTCATCTCATCCTTATGAGCATACCTTGCACCCTCAATTACCTCGTTCTCCTTATACTCCAGGGTACATGATCACCCTCTGATATAACAAGTCGAAGAGTCCTCATTTGCCCaatcggtggccattacatcaccttatcgtccggatgatgcgtcggnnnnnnnnnnnnnnnnnnnnnnnnnnnCCTCTCTTTCATCAACAATTATACCGACTCTCTCCCCTCATCGCCATGCCCATGGCTGCTCCTCTTGGTTGATTTTC…
SAMEA2569290	IRIS_313-10758	japonica	Indonesia	10.193	nnnnnnnnnnnnnnnnnnnnnnnnnnnnnnnnnnnnnnnnnnnnnnnnnnnnnnnnnnnnnnnnngcacatacataatttgttgacttgaccactctaaactctctctgcgcagagcGCCCAATGCTTCACCGCCTCCTTCATCTCATCCTTATGAGCATACCTTGCACCCTCAATTACCTCGTTCTCCTTATACTCCAGGGTACATGATCACCCTCTGATATAACAAGTCGAAGAGTCCTCATTTGCCCAatcggtggccattacatcaccttatcgtccggatgatgcgtcggnnnnnnnnnnnnnnnnnnnnnnnnnnnCCTCTCTTTCATCAACAATTATACCGACTCTCTCCCCTCATCGCCATGCCCATGGCTGCTCCTCTTGGTTGATTTTC…
SAMEA2569299	IRIS_313-10769	indica	Indonesia	11.1637	nnnnnnnnnnnnnnnnnnnnnnnnnnnnnnnnnnnnnnnnnnnnnnnnnnnnnnnnnnnnnnnnnnnncatacataatttgttgacttgaccactctaaactctctctgcgcagagcGCCCAATGCTTCACCGCCTCCTTCATCTCATCCTTATGAGCATACCTTGCACCCTCAATTACCTCGTTCTCCTTATACTCCAGGGTACATGATCACCCTCTGATATAACAAGTCGAAGAGTCCTCATTTGCCCAatcggtggccattacatcaccttatcgtccggatgatnnnnnnnnnnnnnnnnnnnnnnnnnnnnnnnnnnCCTCTCTTTCATCAACAATTATACCGACTCTCTCCCCTCATCGCCATGCCCATGGCTGCTCCTCTTGGTTGATTTTC…
SAMEA2569307	IRIS_313-10777	indica	Indonesia	11.1637	taactttcaataatcattccatttacccttatagccatggacgcatacggacaatcttccttcatgcacatacataatttgttgacttgaccactctaaactctctctgcgcagAGcGCCCAATGCTTCACCGCCTCCTTCATCTCATCCTTATGAGCATACCTTGCACCCTCAATTACCTCGTTCTCCTTATACTCCAGGGTACATGATCACCCTCTGATATAACAAGTCGAAGAGTCCTCATTTGCCCAatcagtggccattacatcaccttatcgtccggatgannnnnnnnnnnnnnnnnnnnnnnnnnnnnnnnnnnCCTCTCTTTCATCAACAATTATACCGACTCTCTCCCCTCATCGCCATGCCCATGGCTGCTCCTCTTGGTTGATTTTC…
SAMEA2569308	IRIS_313-10778	japonica	Indonesia	0.97076	nnnnnnnnnnnnnnnnnnnnnnnnnnnnnnnnnnnnnnnnnnnnnnnnnnnnnnnnnnnnnnnnnncacatacataatttgttgacttgaccactctaaactctctctgcgCAgagcGCCCAATGCTTCACCGCCTCCTTCATCTCATCCTTATGAGCATACCTTGCACCCTCAATTACCTCGTTCTCCTTATACTCCAGGGTACATGATCACCCTCTGATATAACAAGTCGAAGAGTCCTCATTTGCCcaatcggtggccattacatcaccttatcgtccggatgatgnnnnnnnnnnnnnnnnnnnnnnnnnnnnnnnnnCCTCTCTTTCATCAACAATTATACCGACTCTCTCCCCTCATCGCCATGCCCATGGCTGCTCCTCTTGGTTGATTTTC…
SAMEA2569312	IRIS_313-10782	japonica	Indonesia	13.5906	nnnnnnnnnnnnnnnnnnnnnnnnnnnnnnnnnnnnnnnnnnnnnnnnnnnnnnnnnnnnnnnnnnnacatacataatttgttgacttgaccactctaaactctctctgcgcagAGCGCCCAATGCTTCACCGCCTCCTTCATCTCATCCTTATGAGCATACCTTGCACCCTCAATTACCTCGTTCTCCTTATACTCCAGGGTACATGATCACCCTCTGATATAACAAGTCGAAGAGTCCTCATTTGCCCaatcggtggccattacatcaccttatcgtccggatgatgcgtnnnnnnnnnnnnnnnnnnnnnnnnnnnnnnCCTCTCTTTCATCAACAATTATACCGACTCTCTCCCCTCATCGCCATGCCCATGGCTGCTCCTCTTGGTTGATTTTC…
SAMEA2569321	IRIS_313-10790	japonica	Indonesia	0.48538	nnnnnnnnnnnnnnnnnnnnnnnnnnnnnnnnnnnnnnnnnnnnnnnnnnnnnnnnnnnnnnnntgcacatacataatttgttgacttgaccactctaaactctctctgcgcagagCGCCCAATGCTTCACCGCCTCCTTCATCTCATCCTTATGAGCATACCTTGCACCCTCAATTACCTCGTTCTCCTTATACTCCAGGGTACATGATCACCCTCTGATATAACAAGTCGAAGAGTCCTCATTTGCCCaatcggtggccattacatcaccttatcgtccggatgatgcgtcgnnnnnnnnnnnnnnncattatcgaatctCCTCTCTTTCATCAACAATTATACCGACTCTCTCCCCTCATCGCCATGCCCATGGCTGCTCCTCTTGGTTGATTTTC…
SAMEA2569348	IRIS_313-10823	Aus/boro	Indonesia	14.076	nnnnnnnnnnnnnnnnnnnnnnnnnnnnnnnnnnnnnnnnnnnnnnnnnnnnnnnnnnnnnnnnnncacatacataatttgttgacttgaccactctaaactctctctgcgcagagcGCCCAATGCTTCACCGCCTCCTTCATCTCATCCTTATGAGCATACCTTGCACCCTCAATTACCTCGTTCTCCTTATACTCCAGGGTACATGATCACCCTCTGATATAACAAGTCGAAGAGTCCTCATTTGCCCAgtcggtggccattacatcaccTtatcgtccggatgatgcgtcgnnnnnnnnnnnnnnnnnnnnnnnnnnnnCCTCTCTTTCATCAACAATTATACCGACTCTCTCCCCTCATCGCCATGCCCATGGCTGCTCCTCTTGGTTGATTTTC…
SAMEA2569373	IRIS_313-10849	indica	India	12.6199	nnnnnnnnnnnnnnnnnnnnnnnnnnnnnnnnnnnnnnnnnnnnnnnnnnnnnnnnnnnnnnnnnnnnnntacataatttgttgacttgaccactctaaactctctctgcgcagagcGCCCAATGCTTCACCGCCTCCTTCATCTCATCCTTATGAGCATACCTTGCACCCTCAATTACCTCGTTCTCCTTATACTCGAGGGTACATGATCACCCTCTGATATAACAAGTCGAAGAGTCCTCATTTGCccagtcggtggccattacatcaccttatcgtccggatgatnnnnnnnnnnnnnnnnnnnnnnnnnnnnnnnnnncCTCTCTTTCATCAACAATTATACCGACTCTCTCCCCTCATCGCCATGCCCATGGCTGCTCCTCTTGGTTGATTTTC…
SAMEA2569379	IRIS_313-10854	indica	India	9.22222	nnnnnnnnnnnnnnnnnnnnnnnnnnnnnnnnnnnnnnnnnnnnnnnnnnnnnnnnnnnnnnnnnnnacatacataatttgttgacttgaccactctaaactctctctgcgcagagcGCCCAATGCTTCACCGCCTCCTTCATCTCATCCTTATGAGCATACCTTGCACCCTCAATTACCTCGTTCTCCTTATACTCCAGGGTACATGATCACCCTCTGATATAACAAGTCGAAGAGTCCTCATTTGCCCagtcggtggccattacatcaccttatcgtccggatgatgcgtcnnnnnnnnnnnnnnnnnnnnnnnnnnnnncCTCTCTTTCATCAACAATTATACCGACTCTCTCCCCTCATCGCCATGCCCATGGCTGCTCCTCTTGGTTGATTTTC…
SAMEA2569380	IRIS_313-10855	indica	India	7.2807	nnnnnnnnnnnnnnnnnnnnnnnnnnnnnnnnnnnnnnnnnnnnnnnnnnnnnnnnnnnnnnnnnnnacatacataatttgttgacttgaccactctaaactctctctgcgcagagcGCCCAATGCTTCACCGCCTCCTTCATCTCATCCTTATGAGCATACCTTGCACCCTCAATTACCTCGTTCTCCTTATACTCSAGGGTACATGATCACCCTCTGATATAACAAGTCGAAGaGTCCTCATTTGCccagtcggtggccattacatcaccttatcgtccggatgatgcgtcggtctccnnnnnnnnnnnnnnnnnnnnnnnctctcTTTCATCAACAATTATACCGACTCTCTCCCCTCATCGCCATGCCCATGGcTGCTCCTCTTGGTTGATTTTC…
SAMEA2569394	IRIS_313-10869	japonica	India	13.1053	nnnnnnnnnnnnnnnnnnnnnnnnnnnnnnnnnnnnnnnnnnnnnnnnnnnnnnnnnnnnnnnnnnnacatacataatttgttgacttgaccactctaaactctctctGcgcagagcGCCCAATGCTTCACCGCCTCCTTCATCTCATCCTTATGAGCATACCTTGCACCCTCAATTACCTCGTTCTCCTTATACTCSAGGGTACATGATCACCCTCTGATATAACAAGTCGAAGAGTCCTCATTTGCCCaatcggtggccattacatcaccttatcgtccnnnnnnnnnnnnnnnnnnnnnnnnnnnnnnnnnnnnnnnntcctctcTTTCATCAACAATTATACCGACTCTCTCCCCTCATCGCCATGCCCATGGCTGCTCCTCTTGGTTGATTTTC…
SAMEA2569401	IRIS_313-10875	Aus/boro	India	16.0175	nnnnnnnnnnnnnnnnnnnnnnnnnnnnnnnnnnnnnnnnnnnnnnnnnnnnnnnnnnnnnnnatgcacatacataatttgttgacttgaccactctaaactctctctgcgCagAGcGCCCAATGCTTCACCGCCTCCTTCATCTCATCCTTATGAGCATACCTTGCACCCTCAATTACCTCGTTCTCCTTATACTCSAGGGTACATGATCACCCTCTGATATAACAAGTCGAAGAGTCCTCATTTGCCcaatcagtggccattacatcaccttatcgtccggatgatgcgtcnnnnnnnnnnnnnnnnnnnnnnnnnnnnnCCTCTCTTTCATCAACAATTATACCGACTCTCTCCCCTCATCGCCATGCCCATGGCTGCTCCTCTTGGTTGATTTTC…
SAMEA2569402	IRIS_313-10876	japonica	India	6.79532	nnnnnnnnnnnnnnnnnnnnnnnnnnnnnnnnnnnnnnnnnnnnnnnnnnnnnnnnnnnnnnnnnnnacatacataatttgttgacttgaccactctaaactctctctgcGCAgagcGCCCAATGCTTCACCGCCTCCTTCATCTCATCCTTATGAGCATACCTTGCACCCTCAATTACCTCGTTCTCCTTATACTCCAGGGTACATGATCACCCTCTGATATAACAAGTCGAAGAGTCCTCATTTGcccagtcggtggccattacatcaccttatcgtccggatgatgcgtcggtctnnnnnnnnnnnnnnnnnnnnnnnnCCTCTCTTTCATCAACAATTATACCGACTCTCTCCCCTCATCGCCATGCCCATGGCTGCTCCTCTTGGTTGATTTTC…
SAMEA2569403	IRIS_313-10877	indica	India	9.22222	nnnnnnnnnnnnnnnnnnnnnnnnnnnnnnnnnnnnnnnnnnnnnnnnnnnnnnnnnnnnnnnnnnnacatacataatttgttgacttgaccactctaaactctctctgcGCAgAgcGCCCAATGCTTCACCGCCTCCTTCATCTCATCCTTATGAGCATACCTTGCACCCTCAATTACCTCGTTCTCCTTATACTCCAGGGTACATGATCACCCTCTGATATAACAAGTCGAAGAGTCCTCATTTGcccagtcggtggccattacatcaccttatcgtccggatgatgcgtcgnnnnnnnnnnnnnnnnnnnnnnnnnnntCCTCTCTTTCATCAACAATTATACCGACTCTCTCCCCTCATCGCCATGCCCATGGCTGCTCCTCTTGGTTGATTTTC…
SAMEA2569404	IRIS_313-10878	indica	India	6.30994	nnnnnnnnnnnnnnnnnnnnnnnnnnnnnnnnnnnnnnnnnnnnnnnnnnnnnnnnnnnnnnnnnnnncatacataatttgttgacttgaccactctaaactctctctgcgCAgagcGCCCAATGCTTCACCGCCTCCTTCATCTCATCCTTATGAGCATACCTTGCACCCTCAATTACCTCGTTCTCCTTATACTCCAGGGTACATGATCACCCTCTGATATAACAAGTCGAAGAGTCCTCATTTGCccaatcggtggccattacatcaccttatcgtccggatgatgcgtcggtnnnnnnnnnnnnnnnnnnnnnnnnctCCTCTCTTTCATCAACAATTATACCGACTCTCTCCCCTCATCGCCATGCCCATGGCTGCTCCTCTTGGTTGATTTTC…
SAMEA2569405	IRIS_313-10879	Basmati/sadri	India	7.76608	nnnnnnnnnnnnnnnnnnnnnnnnnnnnnnnnnnnnnnnnnnnnnnnnnnnnnnnnnnnnnnnnngcacatacataatttgttgacttgaccactctaaactctctctgcGCAgaGcGCCCAATGCTTCACCGCCTCCTTCATCTCATCCTTATGAGCATACCTTGCACCCTCAATTACCTCGTTCTCCTTATACTCCAGGGTACATGATCACCCTCTGATATAACAAGTCGAAGAGTCCTCATTTGCCcaatcggtggccattacatcaccTTatcgtccggatgatnnnnnnnnnnnnnnnnnnnnnnnnnnnnnnnnnncCTCTCTTTCATCAACAATTATACCGACTCTCTCCCCTCATCGCCATGCCCATGGCTGCTCCTCTTGGTTGATTTTC…
SAMEA2569409	IRIS_313-10882	indica	India	4.8538	nnnnnnnnnnnnnnnnnnnnnnnnnnnnnnnnnnnnnnnnnnnnnnnnnnnnnnnnnnnnnnnnnnnacatacataatttgttgacttgaccactctaaactctctctgcgcagagCGCCCAATGCTTCACCGCCTCCTTCATCTCATCCTTATGAGCATACCTTGCACCCTCAATTACCTCGTTCTCCTTATACTCCAGGGTACATGATCACCCTCTGATATAACAAGTCGAAGAGTCCTCATTTGCccagtcggtggccattacatcaccttatcgtccggatgatgcgtcnnnnnnnnnnnnnnnnnnnnnnnnnnnnncCTCTCTTTCATCAACAATTATACCGACTCTCTCCCCTCATCGCCATGCCCATGGCTGCTCCTCTTGGTTGATTTTC…
SAMEA2569615	IRIS_313-11098	indica	Sierra Leone	22.8129	nnnnnnnnnnnnnnnnnnnnnnnnnnnnnnnnnnnnnnnnnnnnnnnnnnnnnnnnnnnnnnnatgcacatacataatttgttgacttgaccactctaaactctctctgcgcagAGCGCCCAATGCTTCACCGCCTCCTTCATCTCATCCTTATGAGCATACCTTGCACCCTCAATTACCTCGTTCTCCTTATACTCCAGGGTACATGATCACCCTCTGATATAACAAGTCGAAGAGTCCTCATTTGCCCAatcagtggccattacatcaccttatcgtccggatgatgcgtcggtctnnnnnnnnnnnnnnnnnnnnnnnnCCTCTCTTTCATCAACAATTATACCGACTCTCTCCCCTCATCGCCATGCCCATGGCTGCTCCTCTTGGTTGATTTTC…
SAMEA2569634	IRIS_313-11115	indica	Bangladesh	5.82456	nnnnnnnnnnnnnnnnnnnnnnnnnnnnnnnnnnnnnnnnnnnnnnnnnnnnnnnnnnnnnnnnnnnacatacataatttgttgacttgaccactctaaactctctctgcgCAgagCGCCCAATGCTTCACCGCCTCCTTCATCTCATCCTTATGAGCATACCTTGCACCCTCAATTACCTCGTTCTCCTTATACTCCAGGGTACATGATCACCCTCTGATATAACAAGTCGAAGaGTCCTCAtttgcccagtcggtggccattacatcaccttatcgtccggatgatgcgnnnnnnnnnnnnnnnnnnnnnnnnnnnnnnncCTCTCTTTCATCAACAATTATACCGACTCTCTCCCCTCATCGCCATGCCCATGGCTGCTCCTCTTGGTTGATTTTC…
SAMEA2569644	IRIS_313-11124	Aus/boro	Bangladesh	0.48538	nnnnnnnnnnnnnnnnnnnnnnnnnnnnnnnnnnnnnnnnnnnnnnnnnnnnnnnnnnnnnnnnnncacatacataatttgttgacttgaccactctaaactctctctgcGCAgagcGCCCAATGCTTCACCGCCTCCTTCATCTCATCCTTATGAGCATACCTTGCACCCTCAATTACCTCGTTCTCCTTATACTCCAGGGTACATGATCACCCTCTGATATAACAAGTCGAAGaGTCCTCATTTGCccagtcggtggccattacatcaccttatcgtccggatgatgcgtcggtctccnnnnnnnnnnnnnnnnnnnnnnncTCTCTTTCATCAACAATTATACCGACTCTCTCCCCTCATCGCCATGCCCATGGCTGCTCCTCTTGGTTGATTTTC…
SAMEA2569645	IRIS_313-11125	Aus/boro	Bangladesh	6.30994	nnnnnnnnnnnnnnnnnnnnnnnnnnnnnnnnnnnnnnnnnnnnnnnnnnnnnnnnnnnnnnnnnnnacatacataatttgttgacttgaccactctaaactctctctgcgCAgagcGCCCAATGCTTCACCGCCTCCTTCATCTCATCCTTATGAGCATACCTTGCACCCTCAATTACCTCGTTCTCCTTATACTCGAGGGTACATGATCACCCTCTGATATAACAAGTCGAAGAGTCCTCATTTGCccagtcggtggccattacatcaccttatcgtccggatgatgcgnnnnnnnnnnnnnnnnnnnnnnnnnnnnnnnCCTCTCTTTCATCAACAATTATACCGACTCTCTCCCCTCATCGCCATGCCCATGGCTGCTCCTCTTGGTTGATTTTC…
SAMEA2569653	IRIS_313-11132	Aus/boro	Myanmar	5.82456	nnnnnnnnnnnnnnnnnnnnnnnnnnnnnnnnnnnnnnnnnnnnnnnnnnnnnnnnnnnnnnnnnnnnnatacataatttgttgacttgaccactctaaactctctctgcgcagagcGCCCAATGCTTCACCGCCTCCTTCATCTCATCCTTATGAGCATACCTTGCACCCTCAATTACCTCGTTCTCCTTATACTCCAGGGTACATGATCACCCTCTGATATAACAAGTCGAAGAGTCCTCATTTGCCCAATCagtggccattacatcaccttatcgtccggatgatgcgtcnnnnnnnnnnnnnnnnnnnnnnnnnnnnncCTCTCTTTCATCAACAATTATACCGACTCTCTCCCCTCATCGCCATGCCCATGGCTGCTCCTCTTGGTTGATTTTC…
SAMEA2569654	IRIS_313-11133	indica	Myanmar	8.25146	nnnnnnnnnnnnnnnnnnnnnnnnnnnnnnnnnnnnnnnnnnnnnnnnnnnnnnnnnnnnnnnnnnnacatacataatttgttgacttgaccactctaaactctctctgcgcagagcGCCCAATGCTTCACCGCCTCCTTCATCTCATCCTTATGAGCATACCTTGCACCCTCAATTACCTCGTTCTCCTTATACTCCAGGGTACATGATCACCCTCTGATATAACAAGTCGAAGAGTCCTCATTTGCCCAATcggtggccattacatcaccttatcgtccggatgatgcgtcggnnnnnnnnnnnnnnnnnnnnnnnnnnncCTCTCTTTCATCAACAATTATACCGACTCTCTCCCCTCATCGCCATGCCCATGGCTGCTCCTCTTGGTTGATTTTC…
SAMEA2569665	IRIS_313-11143	japonica	Myanmar	1.94152	nnnnnnnnnnnnnnnnnnnnnnnnnnnnnnnnnnnnnnnnnnnnnnnnnnnnnnnnnnnnnnnnngcacatacataatttgttgacttgaccactctaaactctctctgcgcagagcGCCCAATGCTTCACCGCCTCCTTCATCTCATCCTTATGAGCATACCTTGCACCCTCAATTACCTCGTTCTCCTTATACTCCAGGGTACATGATCACCCTCTGATATAACAAGTCGAAGAGTCCTCATTTGCCCAatcggtggccattacatcaccTTatcgtccggatgatgcgtcnnnnnnnnnnnnnnnnnnnnnnnnnnnnnCCTCTCTTTCATCAACAATTATACCGACTCTCTCCCCTCATCGCCATGCCCATGGCTGCTCCTCTTGGTTGATTTTC…
SAMEA2569668	IRIS_313-11146	indica	Myanmar	6.30994	nnnnnnnnnnnnnnnnnnnnnnnnnnnnnnnnnnnnnnnnnnnnnnnnnnnnnnnnnnnnnnnnnnnnnntacataatttgttgacttgaccactctaaactctctctgcgcagagcGCCCAATGCTTCACCGCCTCCTTCATCTCATCCTTATGAGCATACCTTGCACCCTCAATTACCTCGTTCTCCTTATACTCCAGGGTACATGATCACCCTCTGATATAACAAGTCGAAGAGTCCTCATTTGCCCAaTCagtggccattacatcaccttatcgtccggatgatnnnnnnnnnnnnnnnnnnnnnnnnnnnnnnnnnncCTCTCTTTCATCAACAATTATACCGACTCTCTCCCCTCATCGCCATGCCCATGGCTGCTCCTCTTGGTTGATTTTC…
SAMEA2569687	IRIS_313-11163	Intermediatetype	Bangladesh	11.1637	nnnnnnnnnnnnnnnnnnnnnnnnnnnnnnnnnnnnnnnnnnnnnnnnnnnnnnnnnnnnnnnnnnnnnntacataatttgttgacttgaccactctaaactctctctgcgcagagcGCCCAATGCTTCACCGCCTCCTTCATCTCATCCTTATGAGCATACCTTGCACCCTCAATTACCTCGTTCTCCTTATACTCCAGGGTACATGATCACCCTCTGATATAACAAGTCGAAGAGTCCTCATTTGCCCAATCAGTGGCCATTACATcacctTatcgtccggatgannnnnnnnnnnnnnnnnnnnnnnnnnnnnnnnnnnCCTCTCTTTCATCAACAATTATACCGACTCTCTCCCCTCATCGCCATGCCCATGGcTGCTCCTCTTGGTTGATTTTC…
SAMEA2569689	IRIS_313-11165	indica	India	6.30994	nnnnnnnnnnnnnnnnnnnnnnnnnnnnnnnnnnnnnnnnnnnnnnnnnnnnnnnnnnnnnnnnnnnnnnnacataatttgttgacttgaccactctaaactctctctgcgcagagcGCCCAATGCTTCACCGCCTCCTTCATCTCATCCTTATGAGCATACCTTGCACCCTCAATTACCTCGTTCTCCTTATACTCCAGGGTACATGATCACCCTCTGATATAACAAGTCGAAGAGTCCTCATTTGCCCAATCAGtGGCCATTacATCACCTTatcgtccggatgatnnnnnnnnnnnnnnnnnnnnnnnnnnnnnnnnnnCCTCTCTTTCATCAACAATTATACCGACTCTCTCCCCTCATCGCCATGCCCATGGCTGCTCCTCTTGGTTGATTTTC…
SAMEA2569690	IRIS_313-11166	indica	India	6.79532	nnnnnnnnnnnnnnnnnnnnnnnnnnnnnnnnnnnnnnnnnnnnnnnnnnnnnnnnnnnnnnnnnnnnnatacataatttgttgacttgaccactctaaactctctctgcgcagagcGCCCAATGCTTCACCGCCTCCTTCATCTCATCCTTATGAGCATACCTTGCACCCTCAATTACCTCGTTCTCCTTATACTCCAGGGTACATGATCACCCTCTGATATAACAAGTCGAAGAGTCCTCATTTGCCCAATCAGTGGCCATTACATCACCTtatcgtcnnnnnnnnnnnnnnnnnnnnnnnnnnnnnnnnnnnnnnnnnncCTCTCTTTCATCAACAATTATACCGACTCTCTCCCCTCATCGCCATGCCCATGGCTGCTCCTCTTGGTTGATTTTC…
SAMEA2569697	IRIS_313-11172	Aus/boro	India	8.25146	nnnnnnnnnnnnnnnnnnnnnnnnnnnnnnnnnnnnnnnnnnnnnnnnnnnnnnnnnnnnnnnnnnnncatacataatttgttgacttgaccactctaaactctctctgcgcagagcGCCCAATGCTTCACCGCCTCCTTCATCTCATCCTTATGAGCATACCTTGCACCCTCAATTACCTCGTTCTCCTTATACTCCAGGGTACATGATCACCCTCTGATATAACAAGTCGAAGAGTCCTCATTTGCCCAatcagtggccattACAtcACCTtatcgtccggatgatgcgtcggnnnnnnnnnnnnnnnnnnnnnnnnnnncCTCTCTTTCATCAACAATTATACCGACTCTCTCCCCTCATCGCCATGCCCATGGcTGCTCCTCTTGGTTGATTTTC…
SAMEA2569698	IRIS_313-11173	indica	India	14.5614	nnnnnnnnnnnnnnnnnnnnnnnnnnnnnnnnnnnnnnnnnnnnnnnnnnnnnnnnnnnnnnnnnnnnnatacataatttgttgacttgaccactctaaactctctctgcgcagagcGCCCAATGCTTCACCGCCTCCTTCATCTCATCCTTATGAGCATACCTTGCACCCTCAATTACCTCGTTCTCCTTATACTCCAGGGTACATGATCACCCTCTGATATAACAAGTCGAAGAGTCCTCATTTGCCCAATCAGtGGCCATTACATcaccttatcgtccggatgatgcgtcgnnnnnnnnnnnnnnnnnnnnnnnnnnnnnctctcTTTCATCAACAATTATACCGACTCTCTCCCCTCATCGCCATGCCCATGGCTGCTCCTCTTGGTTGATTTTC…
SAMEA2569703	IRIS_313-11174	japonica	India	2.4269	nnnnnnnnnnnnnnnnnnnnnnnnnnnnnnnnnnnnnnnnnnnnnnnnnnnnnnnnnnnnnnnnnnnnnatacataatttgttgacttgaccactctaaactctctctgcgcagagcgcccaaTGCTTCACCGCCTCCTTCATCTCATCCTTATGAGCATACCTTGCACCCTCAATTACCTCGTTCTCCTTATACTCCAGGGTACATGATCACCCTCTGATATAACAAGTCGAAGAGTCCTCATTTGCCCAATCAGTGGCCATTACatcacctTatcgtccggatgatnnnnnnnnnnnnnnnnnnnnnnnnnnnnnnnnnnccTCTCTTTCATCAACAATTATACCGACTCTCTCCCCTCATCGCCATGCCCATGGCTGCTCCTCATGGTTGATTTTC…
SAMEA2569708	IRIS_313-11196	indica	Philippines	11.1637	nnnnnnnnnnnnnnnnnnnnnnnnnnnnnnnnnnnnnnnnnnnnnnnnnnnnnnnnnnnnnnnnnnnnnntacataatttgttgacttgaccactctaaactctctctgcgcagagcGCCCAATGCTTCACCGCCTCCTTCATCTCATCCTTATGAGCATACCTTGCACCCTCAATTACCTCGTTCTCCTTATACTCCAGGGTACATGATCACCCTCTGATATAACAAGTCGAAGAGTCCTCATTTGCCCAATcagtggccattacATcaCCTtatcgtccggatgatnnnnnnnnnnnnnnnnnnnnnnnnnnnnnnnnnncCTCTCTTTCATCAACAATTATACCGACTCTCTCCCCTCATCGCCATGCCCATGGCTGCTCCTCTTGGTTGATTTTC…
SAMEA2569714	IRIS_313-11175	japonica	India	7.76608	nnnnnnnnnnnnnnnnnnnnnnnnnnnnnnnnnnnnnnnnnnnnnnnnnnnnnnnnnnnnnnnnnnnncatacataatttgttgacttgaccactctaaactctctctgcgcagagcGCCCAATGCTTCACCGCCTCCTTCATCTCATCCTTATGAGCATACCTTGCACCCTCAATTACCTCGTTCTCCTTATACTCCAGGGTACATGATCACCCTCTGATATAACAAGTCGAAGAGTCCTCATTTGCCCAATCagtggccattACAtcAccttatcgtccggatgatgcgtcggtnnnnnnnnnnnnnnnnnnnnnnnnnncCTCTCTTTCATCAACAATTATACCGACTCTCTCCCCTCATCGCCATGCCCATGGCTGCTCCTCTTGGTTGATTTTC…
SAMEA2569716	IRIS_313-11203	indica	Bangladesh	5.82456	nnnnnnnnnnnnnnnnnnnnnnnnnnnnnnnnnnnnnnnnnnnnnnnnnnnnnnnnnnnnnnnnnnnacatacataatttgttgacttgaccactctaaactctctctgcgcagagcGCCCAATGCTTCACCGCCTCCTTCATCTCATCCTTATGAGCATACCTTGCACCCTCAATTACCTCGTTCTCCTTATACTCCAGGGTACATGATCACCCTCTGATATAACAAGTCGAAGAGTCCTCATTTGCCCAatcggtggccattacatcaccttatcgtccggatgatgcgtcggnnnnnnnnnnnnnnnnnnnnnnnnnnnCCTCTCTTTCATCAACAATTATACCGACTCTCTCCCCTCATCGCCATGCCCATGGCTGCTCCTCTTGGTTGATTTTC…
SAMEA2569717	IRIS_313-11204	indica	Bangladesh	13.5906	nnnnnnnnnnnnnnnnnnnnnnnnnnnnnnnnnnnnnnnnnnnnnnnnnnnnnnnnnnnnnnnnnncacatacataatttgttgacttgaccactctaaactctctctgcgcagagcGCCCAATGCTTCACCGCCTCCTTCATCTCATCCTTATGAGCATACCTTGCACCCTCAATTACCTCGTTCTCCTTATACTCCAGGGTACATGATCACCCTCTGATATAACAAGTCGAAGAGTCCTCATTTGCCCAATcagtggccattacaTcaccttatcgtccggatgatgcgnnnnnnnnnnnnnnnnnnnnnnnnnnnnnnncctctcTTTCATCAACAATTATACCGACTCTCTCCCCTCATCGCCATGCCCATGGCTGCTCCTCTTGGTTGATTTTC…
SAMEA2569720	IRIS_313-11207	indica	Bangladesh	5.82456	nnnnnnnnnnnnnnnnnnnnnnnnnnnnnnnnnnnnnnnnnnnnnnnnnnnnnnnnnnnnnnnnnnnnnatacataatttgttgacttgaccactctaaactctctctgcgcagagcGCCCAATGCTTCACCGCCTCCTTCATCTCATCCTTATGAGCATACCTTGCACCCTCAATTACCTCGTTCTCCTTATACTCCAGGGTACATGATCACCCTCTGATATAACAAGTCGAAGAGTCCTCATTTGCCCagtcggtggccattacatcaccttatcgtccggatgatnnnnnnnnnnnnnnnnnnnnnnnnnnnnnnnnnncctctCTTTCATCAACAATTATACCGACTCTCTCCCCTCATCGCCATGCCCATGGCTGCTCCTCATGGTTGATTTTC…
SAMEA2569722	IRIS_313-11209	indica	Bangladesh	10.6784	nnnnnnnnnnnnnnnnnnnnnnnnnnnnnnnnnnnnnnnnnnnnnnnnnnnnnnnnnnnnnnnnnncacatacataatttgttgacttgaccactctaaactctctctgcgcagagcGCCCAATGCTTCACCGCCTCCTTCATCTCATCCTTATGAGCATACCTTGCACCCTCAATTACCTCGTTCTCCTTATACTCCAGGGTACATGATCACCCTCTGATATAACAAGTCGAAGAGTCCTCATTTGCCCAATcggtggccattacatcacctTatcgtccggatgannnnnnnnnnnnnnnnnnnnnnnnnnnnnnnnnnncCTCTCTTTCATCAACAATTATACCGACTCTCTCCCCTCATCGCCATGCCCATGGCTGCTCCTCTTGGTTGATTTTC…
SAMEA2569723	IRIS_313-11210	indica	Bangladesh	5.82456	nnnnnnnnnnnnnnnnnnnnnnnnnnnnnnnnnnnnnnnnnnnnnnnnnnnnnnnnnnnnnnnnnnnnnnnacataatttgttgacttgaccactctaaactctctctgcgcagagcGCCCAATGCTTCACCGCCTCCTTCATCTCATCCTTATGAGCATACCTTGCACCCTCAATTACCTCGTTCTCCTTATACTCCAGGGTACATGATCACCCTCTGATATAACAAGTCGAAGAGTCCTCATTTGCCCAgtcggtggccattacatcaccttatcgtccggatgatgcgnnnnnnnnnnnnnnnnnnnnnnnnnnnnnnnncTCTCTTTCATCAACAATTATACCGACTCTCTCCCCTCATCGCCATGCCCATGGCTGCTCCTCTTGGTTGATTTTC…
SAMEA2569724	IRIS_313-11211	Intermediatetype	Bangladesh	5.33918	nnnnnnnnnnnnnnnnnnnnnnnnnnnnnnnnnnnnnnnnnnnnnnnnnnnnnnnnnnnnnnnnnnnacatacataatttgttgacttgaccactctaaactctctctgcgcagagcGCCCAATGCTTCACCGCCTCCTTCATCTCATCCTTATGAGCATACCTTGCACCCTCAATTACCTCGTTCTCCTTATACTCCAGGGTACATGATCACCCTCTGATATAACAAGTCGAAGAGTCCTCATTTGCCCAatcagtggccattAcatcaccttatcgtccggatgatgnnnnnnnnnnnnnnnnnnnnnnnnnnnnnnnnncCTCTCTTTCATCAACAATTATACCGACTCTCTCCCCTCATCGCCATGCCCATGGCTGCTCCTCTTGGTTGATTTTC…
SAMEA2569725	IRIS_313-11176	Basmati/sadri	India	4.8538	taactttcaataatcattccatttacccttatagccatggacgcatacggacaatcttccttcatgcacatacataatttgttgacttgaccactctaaactctctctgcgcagagcGCCCAATGCTTCACCGCCTCCTTCATCTCATCCTTATGAGCATACCTTGCACCCTCAATTACCTCGTTCTCCTTATACTCCAGGGTACATGATCACCCTCTGATATAACAAGTCGAAGAGTCCTCATTTGCCCAATCAgtgGccattacatcaccttatcgtccggatgatgcgtcgnnnnnnnnnnnnnnnnnnnnnnnnnnnnCCTCTCTTTCATCAACAATTATACCGACTCTCTCCCCTCATCGCCATGCCCATGGCTGCTCCTCTTGGTTGATTTTC…
SAMEA2569727	IRIS_313-11213	indica	Bangladesh	4.8538	nnnnnnnnnnnnnnnnnnnnnnnnnnnnnnnnnnnnnnnnnnnnnnnnnnnnnnnnnnnnnnnnnnnncatacataatttgttgacttgaccactctaaactctctctgcgcagagcGCCCAATGCTTCACCGCCTCCTTCATCTCATCCTTATGAGCATACCTTGCACCCTCAATTACCTCGTTCTCCTTATACTCCAGGGTACATGATCACCCTCTGATATAACAAGTCGAAGAGTCCTCATTTGCCCaatcagtggccattacatcaccttatcgtccggnnnnnnnnnnnnnnnnnnnnnnnnnnnnnnnnnnnnnnncctctcTTTCATCAACAATTATACCGACTCTCTCCCCTCATCGCCATGCCCATGGCTGCTCCTCTTGGTTGATTTTC…
SAMEA2569735	IRIS_313-11177	indica	Indonesia	2.4269	nnnnnnnnnnnnnnnnnnnnnnnnnnnnnnnnnnnnnnnnnnnnnnnnnnnnnnnnnnnnnnnnnnnncatacataatttgttgacttgaccactctaaactctctctgcgcagagcgcccaaTGCTTCACCGCCTCCTTCATCTCATCCTTATGAGCATACCTTGCACCCTCAATTACCTCGTTCTCCTTATACTCCAGGGTACATGATCACCCTCTGATATAACAAGTCGAAGaGTCCTCATTTGCCCAATcggtggccattacatcaccttatcgtcnnnnnnnnnnnnnnnnnnnnnnnnnnnnnnnnnnnnnnnnnnnCTCTCTTTCATCAACAATTATACCGACTCTCTCCCCTCATCGCCATGCCCATGGCTGCTCCTCATGGTTGATTTTC…
SAMEA2569740	IRIS_313-11226	indica	Bangladesh	12.1345	nnnnnnnnnnnnnnnnnnnnnnnnnnnnnnnnnnnnnnnnnnnnnnnnnnnnnnnnnnnnnnnnnncacatacataatttgttgacttgaccactctaaactctctctgcgcaGagcGCCCAATGCTTCACCGCCTCCTTCATCTCATCCTTATGAGCATACCTTGCACCCTCAATTACCTCGTTCTCCTTATACTCCAGGGTACATGATCACCCTCTGATATAACAAGTCGAAGAGTCCTCATTTGCCCAatcagtggccattACatcaccttatcgtccggatgatgcgtcnnnnnnnnnnnnnnnnnnnnnnnnnnnnncCTCTCTTTCATCAACAATTATACCGACTCTCTCCCCTCATCGCCATGCCCATGGCTGCTCCTCTTGGTTGATTTTC…
SAMEA2569741	IRIS_313-11227	indica	Bangladesh	5.82456	nnnnnnnnnnnnnnnnnnnnnnnnnnnnnnnnnnnnnnnnnnnnnnnnnnnnnnnnnnnnnnnnnncacatacataatttgttgacttgaccactctaaactctctctgcgcagagcGCCCAATGCTTCACCGCCTCCTTCATCTCATCCTTATGAGCATACCTTGCACCCTCAATTACCTCGTTCTCCTTATACTCCAGGGTACATGATCACCCTCTGATATAACAAGTCGAAGAGTCCTCATTTGCCCaatcggtggccattacatcacctTatcgtccggatgatgcgtcnnnnnnnnnnnnnnnnnnnnnnnnnnnnncctctcTTTCATCAACAATTATACCGACTCTCTCCCCTCATCGCCATGCCCATGGCTGCTCCTCTTGGTTGATTTTC…
SAMEA2569746	IRIS_313-11178	indica	Indonesia	8.73684	nnnnnnnnnnnnnnnnnnnnnnnnnnnnnnnnnnnnnnnnnnnnnnnnnnnnnnnnnnnnnnnnnnnncatacataatttgttgacttgaccactctaaactctctctgcgcagagcGCCCAATGCTTCACCGCCTCCTTCATCTCATCCTTATGAGCATACCTTGCACCCTCAATTACCTCGTTCTCCTTATACTCCAGGGTACATGATCACCCTCTGATATAACAAGTCGAAGAGTCCTCATTTGCCCAATCagtggccattACATCACCTTatcgtccggatgatgcgtcgnnnnnnnnnnnnnnnnnnnnnnnnnnnncctctcTTTCATCAACAATTATACCGACTCTCTCCCCTCATCGCCATGCCCATGGCTGCTCCTCTTGGTTGATTTTC…
SAMEA2569754	IRIS_313-11239	indica	Indonesia	27.6667	nnnnnnnnnnnnnnnnnnnnnnnnnnnnnnnnnnnnnnnnnnnnnnnnnnnnnnnnnnnnnnnatgcacatacataatttgttgacttgaccactctaaactctctctgcgcaGagcGCCCAATGCTTCACCGCCTCCTTCATCTCATCCTTATGAGCATACCTTGCACCCTCAATTACCTCGTTCTCCTTATACTCCAGGGTACATGATCACCCTCTGATATAACAAGTCGAAGAGTCCTCATTTGCCCaatcagtggccattacatcaccttatcgtccggatgatgcgtcggtctcnnnnnnnnnnnnnnnnnnnnnnnCCTCTCTTTCATCAACAATTATACCGACTCTCTCCCCTCATCGCCATGCCCATGGCTGCTCCTCTTGGTTGATTTTC…
SAMEA2569757	IRIS_313-11179	indica	Indonesia	12.1345	nnnnnnnnnnnnnnnnnnnnnnnnnnnnnnnnnnnnnnnnnnnnnnnnnnnnnnnnnnnnnnnnnncacatacataatttgttgacttgaccactctaaactctctctgcgcagagcGCCCAATGCTTCACCGCCTCCTTCATCTCATCCTTATGAGCATACCTTGCACCCTCAATTACCTCGTTCTCCTTATACTCCAGGGTACATGATCACCCTCTGATATAACAAGTCGAAGAGTCCTCATTTGCCCAATCagtggccattacatcaccttatcgtccgnnnnnnnnnnnnnnnnnnnnnnnnnnnnnnnnnnnnnnnncCTCTCTTTCATCAACAATTATACCGACTCTCTCCCCTCATCGCCATGCCCATGGCTGCTCCTCTTGGTTGATTTTC…
SAMEA2569759	IRIS_313-11243	Intermediatetype	India	6.79532	nnnnnnnnnnnnnnnnnnnnnnnnnnnnnnnnnnnnnnnnnnnnnnnnnnnnnnnnnnnnnnnnnnnncatacataatttgttgacttgaccactctaaactctctctgcgcagagCGcCCAATGCTTCACCGCCTCCTTCATCTCATCCTTATGAGCATACCTTGCACCCTCAATTACCTCGTTCTCCTTATACTCCAGGGTACATGATCACCCTCTGATATAACAAGTCGAAGAGTCCTCATTTgcccagtcggtggccattacatcaccttatcgtccggatgatnnnnnnnnnnnnnnnnnnnnnnnttatcgaatctcctctCTTTCATCAACAATTATACCGACTCTCTCCCCTCATCGCCATGCCCATGGCTGCTCCTCTTGGTTGATTTTC…
SAMEA2569771	IRIS_313-11254	indica	Viet Nam	12.1345	nnnnnnnnnnnnnnnnnnnnnnnnnnnnnnnnnnnnnnnnnnnnnnnnnnnnnnnnnnnnnnnnnnnnnatacataatttgttgacttgaccactctaaactctctctgcgcagagcGCCCAATGCTTCACCGCCTCCTTCATCTCATCCTTATGAGCATACCTTGCACCCTCAATTACCTCGTTCTCCTTATACTCCAGGGTACATGATCACCCTCTGATATAACAAGTCGAAGAGTCCTCATTTGCccaatcagtggccattacatcaccttatcgtccggatgatgcgtnnnnnnnnnnnnnnnnnnnnnnnnnnnnnnCCTCTCTTTCATCAACAATTATACCGACTCTCTCCCCTCATCGCCATGCCCATGGCTGCTCCTCTTGGTTGATTTTC…
SAMEA2569779	IRIS_313-11181	japonica	Indonesia	12.1345	nnnnnnnnnnnnnnnnnnnnnnnnnnnnnnnnnnnnnnnnnnnnnnnnnnnnnnnnnnnnnnnnnnnacatacataatttgttgacttgaccactctaaactctctctgcgcagagcGCCCAATGCTTCACCGCCTCCTTCATCTCATCCTTATGAGCATACCTTGCACCCTCAATTACCTCGTTCTCCTTATACTCCAGGGTACATGATCACCCTCTGATATAACAAGTCGAAGAGTCCTCATTTGCCCAatcggtggccattacatcaccttatcgtccggatgatgcgtcnnnnnnnnnnnnnnnnnnnnnnnnnnnnncCTCTCTTTCATCAACAATTATACCGACTCTCTCCCCTCATCGCCATGCCCATGGCTGCTCCTCTTGGTTGATTTTC…
SAMEA2569792	IRIS_313-11282	indica	India	9.22222	nnnnnnnnnnnnnnnnnnnnnnnnnnnnnnnnnnnnnnnnnnnnnnnnnnnnnnnnnnnnnnnnnnnacatacataatttgttgacttgaccactctaaactctctctgcgcagagcGCCCAATGCTTCACCGCCTCCTTCATCTCATCCTTATGAGCATACCTTGCACCCTCAATTACCTCGTTCTCCTTATACTCCAGGGTACATGATCACCCTCTGATATAACAAGTCGAAGAGTCCTCATTTGCCCAATCAGTGGccattacatcaccttatcgtccggatgatgcgtcgnnnnnnnnnnnnnnnnnnnnnnnnnnnncCTCTCTTTCATCAACAATTATACCGACTCTCTCCCCTCATCGCCATGCCCATGGCTGCTCCTCTTGGTTGATTTTC…
SAMEA2569794	IRIS_313-11284	indica	India	5.33918	nnnnnnnnnnnnnnnnnnnnnnnnnnnnnnnnnnnnnnnnnnnnnnnnnnnnnnnnnnnnnnnnnnnnnatacataatttgttgacttgaccactctaaactctctctgcgcagagcGCCCAATGCTTCACCGCCTCCTTCATCTCATCCTTATGAGCATACCTTGCACCCTCAATTACCTCGTTCTCCTTATACTCCAGGGTACATGATCACCCTCTGATATAACAAGTCGAAGAGTCCTCATTTGCCCAATCAGTGGCCATTACAtcaccttatcgtccggatgatgcgtcggnnnnnnnnnnnnnnnnnnnnnnnnnnnCCTCTCTTTCATCAACAATTATACCGACTCTCTCCCCTCATCGCCATGCCCATGGCTGCTCCTCTTGGTTGATTTTC…
SAMEA2569797	IRIS_313-11286	indica	India	10.193	nnnnnnnnnnnnnnnnnnnnnnnnnnnnnnnnnnnnnnnnnnnnnnnnnnnnnnnnnnnnnnnnnnnncatacataatttgttgacttgaccactctaaactctctctgcgcagagcGCCCAATGCTTCACCGCCTCCTTCATCTCATCCTTATGAGCATACCTTGCACCCTCAATTACCTCGTTCTCCTTATACTCCAGGGTACATGATCACCCTCTGATATAACAAGTCGAAGAGTCCTCATTTGCCCAATcagtggccattacatcaccttatcgtccggatgatgcgtcgnnnnnnnnnnnnnnnnnnnnnnnnnnnnCCTCTCTTTCATCAACAATTATACCGACTCTCTCCCCTCATCGCCATGCCCATGGCTGCTCCTCTTGGTTGATTTTC…
SAMEA2569798	IRIS_313-11287	indica	India	6.30994	nnnnnnnnnnnnnnnnnnnnnnnnnnnnnnnnnnnnnnnnnnnnnnnnnnnnnnnnnnnnnnnnnncacatacataatttgttgacttgaccactctaaactctctctgcgcagagcGCCCAATGCTTCACCGCCTCCTTCATCTCATCCTTATGAGCATACCTTGCACCCTCAATTACCTCGTTCTCCTTATACTCCAGGGTACATGATCACCCTCTGATATAACAAGTCGAAGAGTCCTCATTTGCCCAATCAGTGGccaTtAcatcaccttatcgtccggatgatgnnnnnnnnnnnnnnnnnnnnnnnnnnnnnnnnnCCTCTCTTTCATCAACAATTATACCGACTCTCTCCCCTCATCGCCATGCCCATGGCTGCTCCTCTTGGTTGATTTTC…
SAMEA2569805	IRIS_313-11294	indica	India	9.22222	nnnnnnnnnnnnnnnnnnnnnnnnnnnnnnnnnnnnnnnnnnnnnnnnnnnnnnnnnnnnnnnnnnnncatacataatttgttgacttgaccactctaaactctctctgcgcagagcGCCCAATGCTTCACCGCCTCCTTCATCTCATCCTTATGAGCATACCTTGCACCCTCAATTACCTCGTTCTCCTTATACTCCAGGGTACATGATCACCCTCTGATATAACAAGTCGAAGAGTCCTCATTTGCCCAATCAGTGGCCATTAcaTCaccttatcgtccggatgatgcgtcgnnnnnnnnnnnnnnnnnnnnnnnnnnnncCTCTCTTTCATCAACAATTATACCGACTCTCTCCCCTCATCGCCATGCCCATGGCTGCTCCTCTTGGTTGATTTTC…
SAMEA2569811	IRIS_313-11299	indica	India	9.22222	nnnnnnnnnnnnnnnnnnnnnnnnnnnnnnnnnnnnnnnnnnnnnnnnnnnnnnnnnnnnnnnnnnnacatacataatttgttgacttgaccactctaaactctctctgcgcagAGcGCCCAATGCTTCACCGCCTCCTTCATCTCATCCTTATGAGCATACCTTGCACCCTCAATTACCTCGTTCTCCTTATACTCCAGGGTACATGATCACCCTCTGATATAACAAGTCGAAGAGTCCTCATTTGCCCAATCAGTGGCcattacAtcaccttatcgtccggatgatgcgtnnnnnnnnnnnnnnnnnnnnnnnnnnnnnncCTCTCTTTCATCAACAATTATACCGACTCTCTCCCCTCATCGCCATGCCCATGGCTGCTCCTCTTGGTTGATTTTC…
SAMEA2569821	IRIS_313-11308	indica	India	11.6491	nnnnnnnnnnnnnnnnnnnnnnnnnnnnnnnnnnnnnnnnnnnnnnnnnnnnnnnnnnnnnnnnnnnacatacataatttgttgacttgaccactctaaactctctctgcgcagagcGcCCAATGCTTCACCGCCTCCTTCATCTCATCCTTATGAGCATACCTTGCACCCTCAATTACCTCGTTCTCCTTATACTCCAGGGTACATGATCACCCTCTGATATAACAAGTCGAAGAGTCCTCATTTGCCCAATCAGTGgccATTAcatcacctTatcgtcnnnnnnnnnnnnnnnnnnnnnnnnnnnnnnnnnnnnnnnnnncCTCTCTTTCATCAACAATTATACCGACTCTCTCCCCTCATCGCCATGCCCATGGCTGCTCCTcTTGGTTGATTTTC…
SAMEA2569828	IRIS_313-11270	japonica	India	4835.36	nnnnnnnnnnnnnnnnnnnnnnnnnnnnnnnnnnnnnnnnnnnnnnnnnnnnnnnnnnnnnnnnnnnacatacataatttgttgacttgaccactctaaactctctctgcgcagagcGCCCAATGCTTCACCGCCTCCTTCATCTCATCCTTATGAGCATACCTTGCACCCTCAATTACCTCGTTCTCCTTATACTCGAGGGTACATGATCACCCTCTGATATAACAAGTCGAAGAGTCCTCATTTGCCcagtcggtggccattacatcaccttatcgtccnnnnnnnnnnnnnnnnnnnnnnnnnnnnnnnnnnnnnnnnncCTCTCTTTCATCAACAATTATACCGACTCTCTCCCCTCATCGCCATGCCCATGGCTGCTCCTCTTGGTTGATTTTC…
SAMEA2569836	IRIS_313-11322	indica	Bangladesh	6.79532	nnnnnnnnnnnnnnnnnnnnnnnnnnnnnnnnnnnnnnnnnnnnnnnnnnnnnnnnnnnnnnnnngcacatacataatttgttgacttgaccactctaaactctctctgcgcagagcGCCCAATGCTTCACCGCCTCCTTCATCTCATCCTTATGAGCATACCTTGCACCCTCAATTACCTCGTTCTCCTTATACTCCAGGGTACATGATCACCCTCTGATATAACAAGTCGAAGAGTCCTCATTTGCCCAATCAGtGgccATTAcAtcaCCTtatcgtcnnnnnnnnnnnnnnnnnnnnnnnnnnnnnnnnnnnnnnnnnnCCTCTCTTTCATCAACAATTATACCGACTCTCTCCCCTCATCGCCATGCCCATGGCTGCTCCTCTTGGTTGATTTTC…
SAMEA2569845	IRIS_313-11330	indica	Philippines	7.2807	nnnnnnnnnnnnnnnnnnnnnnnnnnnnnnnnnnnnnnnnnnnnnnnnnnnnnnnnnnnnnnnnnnnacatacataatttgttgacttgaccactctaaactctctctgcgcagagcGCCCAATGCTTCACCGCCTCCTTCATCTCATCCTTATGAGCATACCTTGCACCCTCAATTACCTCGTTCTCCTTATACTCCAGGGTACATGATCACCCTCTGATATAACAAGTCGAAGAGTCCTCATTTGCCCAATCggtggccattacatcaccttatcgtcnnnnnnnnnnnnnnnnnnnnnnnnnnnnnnnnnnnnnnnnnnCCTCTCTTTCATCAACAATTATACCGACTCTCTCCCCTCATCGCCATGCCCATGGCTGCTCCTCTTGGTTGATTTTC…
SAMEA2569853	IRIS_313-11339	indica	Philippines	6.79532	nnnnnnnnnnnnnnnnnnnnnnnnnnnnnnnnnnnnnnnnnnnnnnnnnnnnnnnnnnnnnnnntgcacatacataatttgttgacttgaccactctaaactctctctgcgcagagcGCCCAATGCTTCACCGCCTCCTTCATCTCATCCTTATGAGCATACCTTGCACCCTCAATTACCTCGTTCTCCTTATACTCCAGGGTACATGATCACCCTCTGATATAACAAGTCGAAGAGTCCTCATTTGCCCAatcggtggccattacatcaccttatcgtccggatgannnnnnnnnnnnnnnnnnnnnnnnnnnnnnnnnnnncTCTcTTTCATCAACAATTATACCGACTCTCTCCCCTCATCGCCATGCCCATGGCTGCTCCTCTTGGTTGATTTTC…
SAMEA2569857	IRIS_313-11343	indica	Philippines	6.30994	nnnnnnnnnnnnnnnnnnnnnnnnnnnnnnnnnnnnnnnnnnnnnnnnnnnnnnnnnnnnnnnnnnnnnatacataatttgttgacttgaccactctaaactctctctgcgcagagcGCCCAATGCTTCACCGCCTCCTTCATCTCATCCTTATGAGCATACCTTGCACCCTCAATTACCTCGTTCTCCTTATACTCCAGGGTACATGATCACCCTCTGATATAACAAGTCGAAGAGTCCTCATTTGCCCAatcggtggccattacatcaccttatcgtcnnnnnnnnnnnnnnnnnnnnnnnnnnnnnnnnnnnnnnnnnnCCTCTCTTTCATCAACAATTATACCGACTCTCTCCCCTCATCGCCATGCCCATGGCTGCTCCTCTTGGTTGATTTTC…
SAMEA2569858	IRIS_313-11344	indica	Philippines	12.6199	nnnnnnnnnnnnnnnnnnnnnnnnnnnnnnnnnnnnnnnnnnnnnnnnnnnnnnnnnnnnnnnnnnnncatacataatttgttgacttgaccactctaaactctctctgcgcagagcGCCCAATGCTTCACCGCCTCCTTCATCTCATCCTTATGAGCATACCTTGCACCCTCAATTACCTCGTTCTCCTTATACTCCAGGGTACATGATCACCCTCTGATATAACAAGTCGAAGAGTCCTCATTTGCCCAatcggtggccattacatcaccttatcgtccgnnnnnnnnnnnnnnnnnnnnnnnnnnnnnnnnnnnnnnnnCCTCTCTTTCATCAACAATTATACCGACTCTCTCCCCTCATCGCCATGCCCATGGCTGCTCCTCTTGGTTGATTTTC…
SAMEA2569860	IRIS_313-11345	indica	Philippines	20.386	nnnnnnnnnnnnnnnnnnnnnnnnnnnnnnnnnnnnnnnnnnnnnnnnnnnnnnnnnnnnnnnnnnnacatacataatttgttgacttgaccactctaaactctctctgcgCAGagcGCCCAATGCTTCACCGCCTCCTTCATCTCATCCTTATGAGCATACCTTGCACCCTCAATTACCTCGTTCTCCTTATACTCCAGGGTACATGATCACCCTCTGATATAACAAGTCGAAGAGTCCTCATTTGCCCaatcagtggccattacatcaccttatcgtccggatgatgcgtcggtctcnnnnnnnnnnnnnnnnnnnnnnnCCTCTCTTTCATCAACAATTATACCGACTCTCTCCCCTCATCGCCATGCCCATGGCTGCTCCTCTTGGTTGATTTTC…
SAMEA2569862	IRIS_313-11347	japonica	Philippines	12.6199	nnnnnnnnnnnnnnnnnnnnnnnnnnnnnnnnnnnnnnnnnnnnnnnnnnnnnnnnnnnnnnnnnnnacatacataatttgttgacttgaccactctaaactctctctgcgcagagcGCCCAATGCTTCACCGCCTCCTTCATCTCATCCTTATGAGCATACCTTGCACCCTCAATTACCTCGTTCTCCTTATACTCCAGGGTACATGATCACCCTCTGATATAACAAGTCGAAGAGTCCTCATTTGCCCAgtcggtggccattacatcaccttatcgtcnnnnnnnnnnnnnnnnnnnnnnnnnnnnnnnnnnnnnnnnnnCCTCTCTTTCATCAACAATTATACCGACTCTCTCCCCTCATCGCCATGCCCATGGCTGCTCCTCTTGGTTGATTTTC…
SAMEA2569867	IRIS_313-11352	indica	India	2.91228	nnnnnnnnnnnnnnnnnnnnnnnnnnnnnnnnnnnnnnnnnnnnnnnnnnnnnnnnnnnnnnnnnnnncatacataatttgttgacttgaccactctaaactctctctgcgcagagcgccCAATGCTTCACCGCCTCCTTCATCTCATCCTTATGAGCATACCTTGCACCCTCAATTACCTCGTTCTCCTTATACTCCAGGGTACATGATCACCCTCTGATATAACAAGTCGAAGAGTCCTCATTTGCCCAATcggtggccattacatcaccttatcgtccggatgatnnnnnnnnnnnnnnnnnnnnnnnnnnnnnnnnnncCTCTCTTTCATCAACAATTATACCGACTCTCTCCCCTCATCGCCATGCCCATGGCTGCTCCTCTTGGTTGATTTTC…
SAMEA2569882	IRIS_313-11367	indica	India	14.5614	nnnnnnnnnnnnnnnnnnnnnnnnnnnnnnnnnnnnnnnnnnnnnnnnnnnnnnnnnnnnnnnnnnnncatacataatttgttgacttgaccactctaaactctctctgcgcaGagcGCCCAATGCTTCACCGCCTCCTTCATCTCATCCTTATGAGCATACCTTGCACCCTCAATTACCTCGTTCTCCTTATACTCCAGGGTACATGATCACCCTCTGATATAACAAGTCGAAGAGTCCTCATTTGCCCAatcagtggccattacatcaccttatcgtccggatgatgcnnnnnnnnnnnnnnnnnnnnnnnnnnnnnnnnccTCTCTTTCATCAACAATTATACCGACTCTCTCCCCTCATCGCCATGCCCATGGCTGCTCCTCTTGGTTGATTTTC…
SAMEA2569883	IRIS_313-11368	indica	India	8.25146	nnnnnnnnnnnnnnnnnnnnnnnnnnnnnnnnnnnnnnnnnnnnnnnnnnnnnnnnnnnnnnnnnnnnnatacataatttgttgacttgaccactctaaactctctctgcgcagagcGCCCAATGCTTCACCGCCTCCTTCATCTCATCCTTATGAGCATACCTTGCACCCTCAATTACCTCGTTCTCCTTATACTCCAGGGTACATGATCACCCTCTGATATAACAAGTCGAAGAGTCCTCATTTGCCCAatcagtggccattacatcaccttatcgtccggatgatgcgtcggtnnnnnnnnnnnnnnnnnnnnnnnnnnCCTCTCTTTCATCAACAATTATACCGACTCTCTCCCCTCATCGCCATGCCCATGGCTGCTCCTCTTGGTTGATTTTC…
SAMEA2569886	IRIS_313-11371	japonica	India	10.6784	nnnnnnnnnnnnnnnnnnnnnnnnnnnnnnnnnnnnnnnnnnnnnnnnnnnnnnnnnnnnnnnnnnnnnntacataatttgttgacttgaccactctaaactctctctgcgcagagcGCCCAATGCTTCACCGCCTCCTTCATCTCATCCTTATGAGCATACCTTGCACCCTCAATTACCTCGTTCTCCTTATACTCCAGGGTACATGATCACCCTCTGATATAACAAGTCGAAGAGTCCTCATTTGCCCAatcggtggccattacatcaccttatcgtccggatgatgcgtcggtctccannnnnnnnnnnnnnnnnnnnnccTCTCTTTCATCAACAATTATACCGACTCTCTCCCCTCATCGCCATGCCCATGGCTGCTCCTCTTGGTTGATTTTC…
SAMEA2569889	IRIS_313-11374	indica	India	12.6199	nnnnnnnnnnnnnnnnnnnnnnnnnnnnnnnnnnnnnnnnnnnnnnnnnnnnnnnnnnnnnnnnnnnnnatacataatttgttgacttgaccactctaaactctctctgcgcagagcGCCCAATGCTTCACCGCCTCCTTCATCTCATCCTTATGAGCATACCTTGCACCCTCAATTACCTCGTTCTCCTTATACTCCAGGGTACATGATCACCCTCTGATATAACAAGTCGAAGAGTCCTCATTTGCccaatcagtggccattacatcACCttatcgtccggatgatgcgtcggtnnnnnnnnnnnnnnnnnnnnnnnnnnCCTCTCTTTCATCAACAATTATACCGACTCTCTCCCCTCATCGCCATGCCCATGGCTGCTCCTCTTGGTTGATTTTC…
SAMEA2569892	IRIS_313-11377	indica	Philippines	6.79532	nnnnnnnnnnnnnnnnnnnnnnnnnnnnnnnnnnnnnnnnnnnnnnnnnnnnnnnnnnnnnnnnnncacatacataatttgttgacttgaccactctaaactctctctgcGcagAGCGCCCAATGCTTCACCGCCTCCTTCATCTCATCCTTATGAGCATACCTTGCACCCTCAATTACCTCGTTCTCCTTATACTCCAGGGTACATGATCACCCTCTGATATAACAAGTCGAAGAGTCCTCATTTGCccaatcggtggccattacatcaccttatcgtccggatgatgcnnnnnnnnnnnnnnnnnnnnnnnnnnnnnnnnCCTCTCTTTCATCAACAATTATACCGACTCTCTCCCCTCATCGCCATGCCCATGGCTGCTCCTCTTGGTTGATTTTC…
SAMEA2569900	IRIS_313-11386	Intermediatetype	Thailand	0.48538	nnnnnnnnnnnnnnnnnnnnnnnnnnnnnnnnnnnnnnnnnnnnnnnnnnnnnnnnnnnnnnnnnncacatacataatttgttgacttgaccactctaaactctctctGCgcAGAgcGCCCAATGCTTCACCGCCTCCTTCATCTCATCCTTATGAGCATACCTTGCACCCTCAATTACCTCGTTCTCCTTATACTCCAGGGTACATGATCACCCTCTGATATAACAAGTCGAAGAGTCCTCATTTGCCCaatcggtggccattacatcaccttatcgtccggatgatgnnnnnnnnnnnnnnnnnnnnnnnnnnnnnnnnnCCTCTCTTTCATCAACAATTATACCGACTCTCTCCCCTCATCGCCATGCCCATGGCTGCTCCTCTTGGTTGATTTTC…
SAMEA2569901	IRIS_313-11387	indica	Thailand	7.76608	nnnctttcaataatcattccatttacccttatagccatggacgcatacggacaatcttccttcatgcacatacataatttgttgacttgaccactctaaactctctctgcgcagagcGCCCAATGCTTCACCGCCTCCTTCATCTCATCCTTATGAGCATACCTTGCACCCTCAATTACCTCGTTCTCCTTATACTCCAGGGTACATGATCACCCTCTGATATAACAAGTCGAAGAGTCCTCATTTGCCCaatcggtggccattacatcaccttatCGTCCGgatgatgcgnnnnnnnnnnnnnnnnnnnnnnnnnnnnnnnCCTCTCTTTCATCAACAATTATACCGACTCTCTCCCCTCATCGCCATGCCCATGGCTGCTCCTCTTGGTTGATTTTC…
SAMEA2569908	IRIS_313-11394	indica	Indonesia	16.9883	nnnnnnnnnnnnnnnnnnnnnnnnnnnnnnnnnnnnnnnnnnnnnnnnnnnnnnnnnnnnnnnnnncacatacataatttgttgacttgaccactctaaactctctctgcgCagagCGCCCAATGCTTCACCGCCTCCTTCATCTCATCCTTATGAGCATACCTTGCACCCTCAATTACCTCGTTCTCCTTATACTCCAGGGTACATGATCACCCTCTGATATAACAAGTCGAAGAGTCCTCATTTGCCCAatcagtggccattacatcaccttatcgtccggatgatgcgtcggtctccnnnnnnnnnnnnnnnnnnnnnnCCTCTCTTTCATCAACAATTATACCGACTCTCTCCCCTCATCGCCATGCCCATGGCTGCTCCTCTTGGTTGATTTTC…
SAMEA2569919	IRIS_313-11405	japonica	Myanmar	1.45614	nnnnnnnnnnnnnnnnnnnnnnnnnnnnnnnnnnnnnnnnnnnnnnnnnnnnnnnnnnnnnnnnnnnnnatacataatttgttgacttgaccactctaaactctctctgcgcagagcGCCCAATGCTTCACCGCCTCCTTCATCTCATCCTTATGAGCATACCTTGCACCCTCAATTACCTCGTTCTCCTTATACTCCAGGGTACATGATCACCCTCTGATATAACAAGTCGAAGAGTCCTCATTTGCCCAATCAGTGGccatTACATCAcCTtatcgtccggatgnnnnnnnnnnnnnnnnnnnnnnnnnnnnnnnnnnnncctctcTTTCATCAACAATTATACCGACTCTCTCCCCTCATCGCCATGCCCATGGCTGCTCCTCTTGGTTGATTTTC…
SAMEA2569924	IRIS_313-11410	japonica	Myanmar	8.73684	nnnnnnnnnnnnnnnnnnnnnnnnnnnnnnnnnnnnnnnnnnnnnnnnnnnnnnnnnnnnnnnnnnnacatacataatttgttgacttgaccactctaaactctctctgcgcagagcGCCCAATGCTTCACCGCCTCCTTCATCTCATCCTTATGAGCATACCTTGCACCCTCAATTACCTCGTTCTCCTTATACTCCAGGGTACATGATCACCCTCTGATATAACAAGTCGAAGAGTCCTCATTTGCCCAATCAGTGGCCATtaCatcaccttatcgtccggatgatgcgtcgnnnnnnnnnnnnnnnnnnnnnnnnnnnnCCTCTCTTTCATCAACAATTATACCGACTCTCTCCCCTCATCGCCATGCCCATGGCTGCTCCTCTTGGTTGATTTTC…
SAMEA2569925	IRIS_313-11411	indica	Brazil	9.7076	nnnnnnnnnnnnnnnnnnnnnnnnnnnnnnnnnnnnnnnnnnnnnnnnnnnnnnnnnnnnnnnnngcacatacataatttgttgacttgaccactctaaactctctctgcgcagagcgcccaaTGCTTCACCGCCTCCTTCATCTCATCCTTATGAGCATACCTTGCACCCTCAATTACCTCGTTCTCCTTATACTCCAGGGTACATGATCACCCTCTGATATAACAAGTCGAAGAGTCCTCATTTGCCCAATCAGTGGCCATTACATCACCTtatcgtccggatgatgcgtcggtctcnnnnnnnnnnnnnnnnnnnnnnncCTCTCTTTCATCAACAATTATACCGACTCTCTCCCCTCATCGCCATGCCCATGGCTGCTCCTCTTGGTTGATTTTC…
SAMEA2569943	Jineiyadao	indica	Guinea	0.48538	nnnnnnnnnnnnnnnnnnnnnnnnnnnnnnnnnnnnnnnnnnnnnnnnnnnnnnnnnnnnnnnnnncacatacataatttgttgacttgaccactctaaactctctctgcgCagAGcGCCCAATGCTTCACCGCCTCCTTCATCTCATCCTTATGAGCATACCTTGCACCCTCAATTACCTCGTTCTCCTTATACTCCAGGGTACATGATCACCCTCTGATATAACAAGTCGAAGAGTCCTcatttgcccagtcggtggccattacatcaccttatcgtccggatgatgcgtcggtctcnnnnnnnnnnnnnnnnnnnnnnncCTCTCTTTCATCAACAATTATACCGACTCTCTCCCCTCATCGCCATGCCCATGGCTGCTCCTCTTGGTTGATTTTC…
SAMEA2569951	Ngatsin	japonica	India	3.39766	nnnnnnnnnnnnnnnnnnnnnnnnnnnnnnnnnnnnnnnnnnnnnnnnnnnnnnnnnnnnnnnnnncacatacataatttgttgacttgaccactctaaactctctctgcGCAGAGCGCCCAATGCTTCACCGCCTCCTTCATCTCATCCTTATGAGCATACCTTGCACCCTCAATTACCTCGTTCTCCTTATACTCCAGGGTACATGATCACCCTCTGATATAACAAGTCGAAGAGTCCTCATTTgcccagtcggtggccattacatcaccttatcgtccggatgatgnnnnnnnnnnnnnnnnnnnnnnnnnnnnnnnnnCCTCTCTTTCATCAACAATTATACCGACTCTCTCCCCTCATCGCCATGCCCATGGCTGCTCCTCTTGGTTGATTTTC…
SAMEA2569976	76--1	japonica	China	0.97076	nnnnnnnnnnnnnnnnnnnnnnnnnnnnnnnnnnnnnnnnnnnnnnnnnnnnnnnnnnnnnnnntgcacatacataatttgttgacttgaccactctaaactctctctgcGCAgagCGCCCAATGCTTCACCGCCTCCTTCATCTCATCCTTATGAGCATACCTTGCACCCTCAATTACCTCGTTCTCCTTATACTCCAGGGTACATGATCACCCTCTGATATAACAAGTCGAAGAGtcctcatttgcccagtcggtggccattacatcaccttatcgtccggatgatgcgtcggtctccnnnnnnnnnnnnnnnnnnnnnncCTCTCTTTCATCAACAATTATACCGACTCTCTCCCCTCATCGCCATGCCCATGGCTGCTCCTCTTGGTTGATTTTC…
SAMEA2569983	Tjantajan	indica	Indonesia	11.1637	nnnnnnnnnnnnnnnnnnnnnnnnnnnnnnnnnnnnnnnnnnnnnnnnnnnnnnnnnnnnnnnnngcacatacataatttgttgacttgaccactctaaactctctctgcgcagagcGCCCAATGCTTCACCGCCTCCTTCATCTCATCCTTATGAGCATACCTTGCACCCTCAATTACCTCGTTCTCCTTATACTCCAGGGTACATGATCACCCTCTGATATAACAAGTCGAAGAGTCCTCATTTGCCcaatcggtggccattacatcaccttatcgtccggatgatgcgtcggtnnnnnnnnnnnnnnnnnnnnnnnnnncctctCTTTCATCAACAATTATACCGACTCTCTCCCCTCATCGCCATGCCCATGGCTGCTCCTCTTGGTTGATTTTC…
SAMEA2569985	P1790-5-1M-4-5M-1B-3M-B	indica	Columbia	12.1345	nnnnnnnnnnnnnnnnnnnnnnnnnnnnnnnnnnnnnnnnnnnnnnnnnnnnnnnnnnnnnnnnnncacatacataatttgttgacttgaccactctaaactctctctgcgcagAGcGCCCAATGCTTCACCGCCTCCTTCATCTCATCCTTATGAGCATACCTTGCACCCTCAATTACCTCGTTCTCCTTATACTCCAGGGTACATGATCACCCTCTGATATAACAAGTCGAAGAGTCCTCATTTGCCCaatcggtggccattacatcaccttatcgtccggatgatgcgtcggtctccagctnnnnnnnnnnnnnnnnnnCCTCTCTTTCATCAACAATTATACCGACTCTCTCCCCTCATCGCCATGCCCATGGCTGCTCCTCTTGGTTGATTTTC…
SAMEA2569989	RP 1570-44-1	indica	India	4.36842	nnnnnnnnnnnnnnnnnnnnnnnnnnnnnnnnnnnnnnnnnnnnnnnnnnnnnnnnnnnnnnnnnncacatacataatttgttgacttgaccactctaaactctctctGcGCAgAgCGCCCAATGCTTCACCGCCTCCTTCATCTCATCCTTATGAGCATACCTTGCACCCTCAATTACCTCGTTCTCCTTATACTCCAGGGTACATGATCACCCTCTGATATAACAAGTCGAAGAGTCCTCATTTGcccagtcAGtggCCatTACATCACCTtatcgtccggatgatnnnnnnnnnnnnnnnnnnnnnnnnnnnnnnnnnnCCTCTCTTTCATCAACAATTATACCGACTCTCTCCCCTCATCGCCATGCCCATGGCTGCTCCTCTTGGTTGATTTTC…
SAMEA2569998	Biwusheng	indica	China	3.39766	nnnnnnnnnnnnnnnnnnnnnnnnnnnnnnnnnnnnnnnnnnnnnnnnnnnnnnnnnnnnnnnntgcacatacataatttgttgacttgaccactctaaactctctctgcGcagagcGCCCAATGCTTCACCGCCTCCTTCATCTCATCCTTATGAGCATACCTTGCACCCTCAATTACCTCGTTCTCCTTATACTCCAGGGTACATGATCACCCTCTGATATAACAAGTCGAAGAGTCCTCATTTGCCCAatCagTgGCCATTACATCACCTTatcgtccggatgatgcgtcnnnnnnnnnnnnnnnnnnnnnnnnnnnnnCCTCTCTTTCATCAACAATTATACCGACTCTCTCCCCTCATCGCCATGCCCATGGCTGCTCCTCTTGGTTGATTTTC…
SAMEA2570013	Ziri	Aus/boro	India	11.1637	nnnnnnnnnnnnnnnnnnnnnnnnnnnnnnnnnnnnnnnnnnnnnnnnnnnnnnnnnnnnnnnntgcacatacataatttgttgacttgaccactctaaactctctctgcGCAgagCGCCCAATGCTTCACCGCCTCCTTCATCTCATCCTTATGAGCATACCTTGCACCCTCAATTACCTCGTTCTCCTTATACTCCAGGGTACATGATCACCCTCTGATATAACAAGTCGAAGAGTCCTCATTTGcccaatcagtggccattacatcaccttatcgtccggatgatnnnnnnnnnnnnnnnnnnnnnnnnnnnnnnnnnnCCTCTCTTTCATCAACAATTATACCGACTCTCTCCCCTCATCGCCATGCCCATGGCTGCTCCTCTTGGTTGATTTTC…
SAMEA2570030	MOLOK	japonica	Indonesia	15.0468	nnnnnnnnnnnnnnnnnnnnnnnnnnnnnnnnnnnnnnnnnnnnnnnnnnnnnnnnnnnnnnnnngcacatacataatttgttgacttgaccactctaaactctctctgCgCAGAGcGCCCAATGCTTCACCGCCTCCTTCATCTCATCCTTATGAGCATACCTTGCACCCTCAATTACCTCGTTCTCCTTATACTCCAGGGTACATGATCACCCTCTGATATAACAAGTCGAAGAGTCCTCATTTgcccaatcggtggccattacatcaccttatcgtccggatgatgcgtcnnnnnnnnnnnnnnnnnnnnnnnnnnnnncCTCTCTTTCATCAACAATTATACCGACTCTCTCCCCTCATCGCCATGCCCATGGCTGCTCCTCTTGGTTGATTTTC…
SAMEA2570035	IRBB7	indica	Philippines	13.5906	nnnnnnnnnnnnnnnnnnnnnnnnnnnnnnnnnnnnnnnnnnnnnnnnnnnnnnnnnnnnnnnatgcacatacataatttgttgacttgaccactctaaactctctctgcgCAgagCGCCCAATGCTTCACCGCCTCCTTCATCTCATCCTTATGAGCATACCTTGCACCCTCAATTACCTCGTTCTCCTTATACTCCAGGGTACATGATCACCCTCTGATATAACAAGTCGAAGAGTCCTCATTTGCCCaatcagtggccattacatcaccttAtcGTCCGGATGATnnnnnnnnnnnnnnnnnnnnnnnnnnnnnnnnnnCCTCTCTTTCATCAACAATTATACCGACTCTCTCCCCTCATCGCCATGCCCATGGCTGCTCCTCTTGGTTGATTTTC…
SAMEA2570077	Bala	indica	India	8.25146	nnnnnnnnnnnnnnnnnnnnnnnnnnnnnnnnnnnnnnnnnnnnnnnnnnnnnnnnnnnnnncatgcacatacataatttgttgacttgaccactctaaactctctctgcgcagagCGCCCAATGCTTCACCGCCTCCTTCATCTCATCCTTATGAGCATACCTTGCACCCTCAATTACCTCGTTCTCCTTATACTCCAGGGTACATGATCACCCTCTGATATAACAAGTCGAAGAGTCCTCATTTGCCcaatcggtggccattacatcacCttatcgtccGGATGATgcgtcggtctccagnnnnnnnnnnnnnnnnnnnnCCTCTCTTTCATCAACAATTATACCGACTCTCTCCCCTCATCGCCATGCCCATGGCTGCTCCTCTTGGTTGATTTTC…
SAMEA2570078	Rasi	indica	Indonesia	10.193	nnnnnnnnnnnnnnnnnnnnnnnnnnnnnnnnnnnnnnnnnnnnnnnnnnnnnnnnnnnnnnnnnncacatacataatttgttgacttgaccactctaaactctctctgcgcagagcGCCCAATGCTTCACCGCCTCCTTCATCTCATCCTTATGAGCATACCTTGCACCCTCAATTACCTCGTTCTCCTTATACTCCAGGGTACATGATCACCCTCTGATATAACAAGTCGAAGAGTCCTCATTTGCCCaatcagtggccattacatcaccttatcgtccggatgatgcgnnnnnnnnnnnnnnnnnnnnnnnnnnnnnnnCCTCTCTTTCATCAACAATTATACCGACTCTCTCCCCTCATCGCCATGCCCATGGCTGCTCCTCTTGGTTGATTTTC…
SAMEA2570114	Maravilha	indica	Brazil	3.39766	nnnnnnnnnnnnnnnnnnnnnnnnnnnnnnnnnnnnnnnnnnnnnnnnnnnnnnnnnnnnnnnnnncacatacataatttgttgacttgaccactctaaactctctctgcgCagAgcGCCCAATGCTTCACCGCCTCCTTCATCTCATCCTTATGAGCATACCTTGCACCCTCAATTACCTCGTTCTCCTTATACTCCAGGGTACATGATCACCCTCTGATATAACAAGTCGAAGAGTCCTCATTTgCCcaatcagtggccattacatcAccTtatcgtccggatgatgcgtcggtnnnnnnnnnnnnnnnnnnnnnnnnnnnCTCTCTTTCATCAACAATTATACCGACTCTCTCCCCTCATCGCCATGCCCATGGCTGCTCCTCTTGGTTGATTTTC…
SAMEA2570152	N22	Aus/boro	India	16.0175	nnnnnnnnnnnnnnnnnnnnnnnnnnnnnnnnnnnnnnnnnnnnnnnnnnnnnnnnnnnnnnnnnnnacatacataatttgttgacttgaccactctaaactctctctGCGCAGAGcGCCCAATGCTTCACCGCCTCCTTCATCTCATCCTTATGAGCATACCTTGCACCCTCAATTACCTCGTTCTCCTTATACTCCAGGGTACATGATCACCCTCTGATATAACAAGTCGAAGAGTCCTCATTTGcccaatcggtggccattacatcaccttatcgtccggatgatgcnnnnnnnnnnnnnnnnnnnnnnnnnnnnnnnncCTCTCTTTCATCAACAATTATACCGACTCTCTCCCCTCATCGCCATGCCCATGGCTGCTCCTCTTGGTTGATTTTC…
SAMEA2570153	IRBB62	indica	philippines	19.9006	nnnnnnnnnnnnnnnnnnnnnnnnnnnnnnnnnnnnnnnnnnnnnnnnnnnnnnnnnnnnnnnatgcacatacataatttgttgacttgaccactctaaactctctctgcgCagagCGCCCAATGCTTCACCGCCTCCTTCATCTCATCCTTATGAGCATACCTTGCACCCTCAATTACCTCGTTCTCCTTATACTCCAGGGTACATGATCACCCTCTGATATAACAAGTCGAAGAGTCCTCATTTGCCCaatcagtggccattacatcaccttatcgtccggatgatgcgtcgnnnnnnnnnnnnnnnnnnnnnnnnnnnnccTCTCTTTCATCAACAATTATACCGACTCTCTCCCCTCATCGCCATGCCCATGGCTGCTCCTCTTGGTTGATTTTC…
SAMEA2570190	RR2-6	indica	China	7.76608	nnnnnnnnnnnnnnnnnnnnnnnnnnnnnnnnnnnnnnnnnnnnnnnnnnnnnnnnnnnnnnnntgcacatacataatttgttgacttgaccactctaaactctctctgcGcAgAGCGCCCAATGCTTCACCGCCTCCTTCATCTCATCCTTATGAGCATACCTTGCACCCTCAATTACCTCGTTCTCCTTATACTCCAGGGTACATGATCACCCTCTGATATAACAAGTCCAAGAGTCCTCATTtgcccaatcagtggccattacatcaccttatcgtccggatgatgcgtnnnnnnnnnnnnnnnnnnnnnnnnnnnnnnCCTCTCTTTCATCAACAATTATACCGACTCTCTCCCCTCATCGCCATGCCCATGGCTGCTCCTCTTGGTTGATTTTC…
SAMEA2570196	Bhavani	indica	India	14.076	nnnnnnnnnnnnnnnnnnnnnnnnnnnnnnnnnnnnnnnnnnnnnnnnnnnnnnnnnnnnnnnnnncacatacataatttgttgacttgaccactctaaactctctctgcgcagagcGCCCAATGCTTCACCGCCTCCTTCATCTCATCCTTATGAGCATACCTTGCACCCTCAATTACCTCGTTCTCCTTATACTCCAGGGTACATGATCACCCTCTGATATAACAAGTCGAAGAGTCCTCATTTGCCCAatcggtggccattacatcaccttatcgtccggatgatgcgtcggnnnnnnnnnnnnnnnnnnnnnnnnnnnCCTCTCTTTCATCAACAATTATACCGACTCTCTCCCCTCATCGCCATGCCCATGGCTGCTCCTCTTGGTTGATTTTC…
SAMEA2570209	At354	indica	Sri_Lanka	10.193	nnnnnnnnnnnnnnnnnnnnnnnnnnnnnnnnnnnnnnnnnnnnnnnnnnnnnnnnnnnnnnnnnnnnnatacataatttgttgacttgaccactctaaactctctctgcgcagAGcGCCCAATGCTTCACCGCCTCCTTCATCTCATCCTTATGAGCATACCTTGCACCCTCAATTACCTCGTTCTCCTTATACTCCAGGGTACATGATCACCCTCTGATATAACAAGTCGAAGAGTCCTCATTTGCCCAATcagtggccattacatcaccttatcgtccggannnnnnnnnnnnnnnnnnnnnnnnnnnnnnnnnnnnnnncTCTCTTTCATCAACAATTATACCGACTCTCTCCCCTCATCGCCATGCCCATGGCTGCTCCTCTTGGTTGATTTTC…
SAMEA2570222	Chhomromg	indica	China	0.48538	nnnnnnnnnnnnnnnnnnnnnnnnnnnnnnnnnnnnnnnnnnnnnnnnnnnnnnnnnnnnnnnnnncacatacataatttgttgacttgaccactctaaactctctctgcGCAgagCGCCCAATGCTTCACCGCCTCCTTCATCTCATCCTTATGAGCATACCTTGCACCCTCAATTACCTCGTTCTCCTTATACTCCAGGGTACATGATCACCCTCTGATATAACAAGTCGAAGAGTCCTCATTTGCccaatcggtggccattacatcaccttatcgtccggatgatgcgtcgnnnnnnnnnnnnnnnnnnnnnnnnnnnnCCTCTCTTTCATCAACAATTATACCGACTCTCTCCCCTCATCGCCATGCCCATGGCTGCTCCTCTTGGTTGATTTTC…
SAMEA2730191	Meihuanuo	indica	China	7.2807	nnnnnnnnnnnnnnnnnnnnnnnnnnnnnnnnnnnnnnnnnnnnnnnnnnnnnnnnnnnnnnnnnncacatacataatttgttgacttgaccactctaaactctctctgcgcagagcGCCCAATGCTTCACCGCCTCCTTCATCTCATCCTTATGAGCATACCTTGCACCCTCAATTACCTCGTTCTCCTTATACTCCAGGGTACATGATCACCCTCTGATATAACAAGTCGAAGAGTCCTCATTTGCCCAatcagtggccattacatcaccttatcgtccggatgatgcgtcggnnnnnnnnnnnnnnnnnnnnnnnnnnnCCTCTCTTTCATCAACAATTATACCGACTCTCTCCCCTCATCGCCATGCCCATGGCTGCTCCTCTTGGTTGATTTTC…
SAMEA2730248	Hongwan1hao	indica	China	11.6491	nnnnnnnnnnnnnnnnnnnnnnnnnnnnnnnnnnnnnnnnnnnnnnnnnnnnnnnnnnnnnnnntgcacatacataatttgttgacttgaccactctaaactctctctgcGcagagcGCCCAATGCTTCACCGCCTCCTTCATCTCATCCTTATGAGCATACCTTGCACCCTCAATTACCTCGTTCTCCTTATACTCCAGGGTACATGATCACCCTCTGATATAACAAGTCGAAGAGTCCTCATTTGCCCagtcggtggccattacatcaccttatcgtccggatgatgcnnnnnnnnnnnnnnnnnnnnnnnnnnnnnnnncCTCTCTTTCATCAACAATTATACCGACTCTCTCCCCTCATCGCCATGCCCATGGCTGCTCCTCTTGGTTGATTTTC…
SAMEA2730249	Luke3	indica	China	0.48538	nnnnnnnnnnnnnnnnnnnnnnnnnnnnnnnnnnnnnnnnnnnnnnnnnnnnnnnnnnnnnnnnnncacatacataatttgttgacttgaccactctaaactctctctgcgCAgagcGCCCAATGCTTCACCGCCTCCTTCATCTCATCCTTATGAGCATACCTTGCACCCTCAATTACCTCGTTCTCCTTATACTCCAGGGTACATGATCACCCTCTGATATAACAAGTCGAAGAGTCCTCATTTGCCCaatcggtggccattacatcaccttatcgtccggatgatgcgtcggtctcnnnnnnnnnnnnnnnnnnnnnnncCTCTCTTTCATCAACAATTATACCGACTCTCTCCCCTCATCGCCATGCCCATGGCTGCTCCTCTTGGTTGATTTTC…
SAMEA2730257	Hongainuo	indica	North Korea	20.386	nnnnnnnnnnnnnnnnnnnnnnnnnnnnnnnnnnnnnnnnnnnnnnnnnnnnnnnnnnnnnnnntgcacatacataatttgttgacttgaccactctaaactctctctgcgcagAGcGCCCAATGCTTCACCGCCTCCTTCATCTCATCCTTATGAGCATACCTTGCACCCTCAATTACCTCGTTCTCCTTATACTCCAGGGTACATGATCACCCTCTGATATAACAAGTCGAAGAGTCCTCATTTGCccaatcggtggccattacatcaccttatcgtccggatgatgcgtcgnnnnnnnnnnnnnnnnnnnnnnnnnnctCCTCTCTTTCATCAACAATTATACCGACTCTCTCCCCTCATCGCCATGCCCATGGCTGCTCCTCTTGGTTGATTTTC…
SAMEA2730263	Haogelao	Aus/boro	China	5.82456	nnnnnnnnnnnnnnnnnnnnnnnnnnnnnnnnnnnnnnnnnnnnnnnnnnnnnnnnnnnnnnnntgcacatacataatttgttgacttgaccactctaaactctctctgcGCagAGcGCCCAATGCTTCACCGCCTCCTTCATCTCATCCTTATGAGCATACCTTGCACCCTCAATTACCTCGTTCTCCTTATACTCCAGGGTACATGATCACCCTCTGATATAACAAGTCGAAGAGTCCTCATTtgcccagtcggtggccattacatcaccttatcgtccggatgatgcgnnnnnnnnnnnnnnnnnnnnnnnnnnnnnnnCCTCTCTTTCATCAACAATTATACCGACTCTCTCCCCTCATCGCCATGCCCATGGCTGCTCCTCWTGGTTGATTTTC…
SAMEA2730266	Xiaobaimi	indica	China	7.2807	nnnnnnnnnnnnnnnnnnnnnnnnnnnnnnnnnnnnnnnnnnnnnnnnnnnnnnnnnnnnnncatgcacatacataatttgttgacttgaccactctaaactctctctgcGCAgaGCGCCCAATGCTTCACCGCCTCCTTCATCTCATCCTTATGAGCATACCTTGCACCCTCAATTACCTCGTTCTCCTTATACTCCAGGGTACATGATCACCCTCTGATATAACAAGTCGAAGAGTCCTCATTTGCCCagtcggtggccattacatcaccttatcgtccggatgatgcgnnnnnnnnnnnnnnnnnnnnnnnnnnnnnnnCCTCTCTTTCATCAACAATTATACCGACTCTCTCCCCTCATCGCCATGCCCATGGcTGCTCCTCTTGGTTGATTTTC…
SAMEA2730267	Yanshuichi	indica	China	11.1637	nnnnnnnnnnnnnnnnnnnnnnnnnnnnnnnnnnnnnnnnnnnnnnnnnnnnnnnnnnnnnnnnngcacatacataatttgttgacttgaccactctaaactctctctgcGCAgAGCGCCCAATGCTTCACCGCCTCCTTCATCTCATCCTTATGAGCATACCTTGCACCCTCAATTACCTCGTTCTCCTTATACTCCAGGGTACATGATCACCCTCTGATATAACAAGTCGAAGAGTCCTCATTTGccCaatcggtggccattacatcaccttatcgtcnnnnnnnnnnnnnnnnnnnnnnnnnnnnnnnnnnnnnnnnnnCCTCTCTTTCATCAACAATTATACCGACTCTCTCCCCTCATCGCCATGCCCATGGCTGCTCCTCTTGGTTGATTTTC…
SAMEA2730275	Huhan15	indica	China	0.97076	nnnnnnnnnnnnnnnnnnnnnnnnnnnnnnnnnnnnnnnnnnnnnnnnnnnnnnnnnnnnnnnnnncacatacataatttgttgacttgaccactctaaactctctctgcGcaGAGcGCCCAATGCTTCACCGCCTCCTTCATCTCATCCTTATGAGCATACCTTGCACCCTCAATTACCTCGTTCTCCTTATACTCCAGGGTACATGATCACCCTCTGATATAACAAGTCGAAGAGTCCTCATTTGCccagtcggtggccattacatcaccttatcgtccggatgatgcgtnnnnnnnnnnnnnnnnnnnnnnnnnnnnnncCTCTCTTTCATCAACAATTATACCGACTCTCTCCCCTCATCGCCATGCCCATGGCTGCTCCTCTTGGTTGATTTTC…
SAMEA2730316	Qiuguang tentxi104hao	japonica	Japan	0.48538	nnnnnnnnnnnnnnnnnnnnnnnnnnnnnnnnnnnnnnnnnnnnnnnnnnnnnnnnnnnnnnnnngcacatacataatttgttgacttgaccactctaaactctctctgcGCAgACCGCCCAATGCTTCACCGCCTCCTTCATCTCATCCTTATGAGCATACCTTGCACCCTCAATTACCTCGTTCTCCTTATACTCCAGGGTACATGATCACCCTCTGATATAACAAGTCGAAGAgtcctcatttgcccagtcggtggccattacatcaccttatcgtccggatgatgcgtcggtctnnnnnnnnnnnnnnnnnnnnnnnnCCTCTMTTTCATCAACAATTATACCGACTCTCTCCCCTCATCGCCATGCCCATGGCTGCTCCTCTTGGTTGATTTTC…
SAMEA2730328	Linyitangdao	indica	China	12.1345	nnnnnnnnnnnnnnnnnnnnnnnnnnnnnnnnnnnnnnnnnnnnnnnnnnnnnnnnnnnnnnnnnncacatacataatttgttgacttgaccactctaaactctctctgcgcagagcGCCCAATGCTTCACCGCCTCCTTCATCTCATCCTTATGAGCATACCTTGCACCCTCAATTACCTCGTTCTCCTTATACTCCAGGGTACATGATCACCCTCTGATATAACAAGTCGAAGAGTCCTCATTTGCCcaatcggtggccattacatcaccttatcgtccggatgatnnnnnnnnnnnnnnnnnnnnnnnnnnnnnnnnnnnCTCTCTTTCATCAACAATTATACCGACTCTCTCCCCTCATCGCCATGCCCATGGCTGCTCCTCTTGGTTGATTTTC…
SAMEA2730334	Wuziluosi 215	japonica	Soviet Union	0.48538	nnnnnnnnnnnnnnnnnnnnnnnnnnnnnnnnnnnnnnnnnnnnnnnnnnnnnnnnnnnnnnnnngcacatacataatttgttgacttgaccactctaaactctctctgcGCAgagCGCCCAATGCTTCACCGCCTCCTTCATCTCATCCTTATGAGCATACCTTGCACCCTCAATTACCTCGTTCTCCTTATACTCCAGGGTACATGATCACCCTCTGATATAACAAGTCGAAGAgtcctcatttgcccagtcggtggccattacatcaccttatcgtccggatgatgcgtcggtnnnnnnnnnnnnnnnnnnnnnnnnnnCCTCTCTTTCATCAACAATTATACCGACTCTCTCCCCTCATCGCCATGCCCATGGCTGCTCCTCTTGGTTGATTTTC…
SAMEA2730356	Aihechi	indica	China	6.30994	nnnnnnnnnnnnnnnnnnnnnnnnnnnnnnnnnnnnnnnnnnnnnnnnnnnnnnnnnnnnnnnnnnnacatacataatttgttgacttgaccactctaaactctctctgcGCAgagcGCCCAATGCTTCACCGCCTCCTTCATCTCATCCTTATGAGCATACCTTGCACCCTCAATTACCTCGTTCTCCTTATACTCCAGGGTACATGATCACCCTCTGATATAACAAGTCGAAGaGTCCTCATTTGcccagtcggtggccattacatcaccttatcgtccggatgatgcnnnnnnnnnnnnnnnnnnnnnnnnnnnnnnnncCTCTCTTTCATCAACAATTATACCGACTCTCTCCCCTCATCGCCATGCCCATGGCTGCTCCTCTTGGTTGATTTTC…
SAMEA2730371	Fanhaopi	Aus/boro	China	9.7076	nnnnnnnnnnnnnnnnnnnnnnnnnnnnnnnnnnnnnnnnnnnnnnnnnnnnnnnnnnnnnnnntgcacatacataatttgttgacttgaccactctaaactctctctgcGCAgAGCGCCCAATGCTTCACCGCCTCCTTCATCTCATCCTTATGAGCATACCTTGCACCCTCAATTACCTCGTTCTCCTTATACTCGAGGGTACATGATCACCCTCTGATATAACAAGTCGAAGAGTCCTCATTTGcccaatcggtggccattacatcaccttatcgtccggatgatgcgtcggtctccagnnnnnnnnnnnnnnnnnnnnCCTCTCTTTCATCAACAATTATACCGACTCTCTCCCCTCATCGCCATGCCCATGGCTGCTCCTCTTGGTTGATTTTC…
SAMEA2730377	Santian nuo	indica	Japan	9.7076	nnnnnnnnnnnnnnnnnnnnnnnnnnnnnnnnnnnnnnnnnnnnnnnnnnnnnnnnnnnnnnnntgcacatacataatttgttgacttgaccactctaaactctctctgcgCAgaGCGCCCAATGCTTCACCGCCTCCTTCATCTCATCCTTATGAGCATACCTTGCACCCTCAATTACCTCGTTCTCCTTATACTCCAGGGTACATGATCACCCTCTGATATAACAAGTCSAAGAGTCCTCATTTGCCCAatcagtggccattacatcaccttatcgtccggatgatgcnnnnnnnnnnnnnnnnnnnnnnnnnnnnnnntCCTCTCTTTCATCAACAATTATACCGACTCTCTCCCCTCATCGCCATGCCCATGGCTGCTCCTCTTGGTTGATTTTC…
SAMEA2730404	JinnanteB	indica	China	17.4737	nnnnnnnnnnnnnnnnnnnnnnnnnnnnnnnnnnnnnnnnnnnnnnnnnnnnnnnnnnnnnnnnnnnacatacataatttgttgacttgaccactctaaactctctctgcgcagagcGCCCAATGCTTCACCGCCTCCTTCATCTCATCCTTATGAGCATACCTTGCACCCTCAATTACCTCGTTCTCCTTATACTCCAGGGTACATGATCACCCTCTGATATAACAAGTCGAAGAGTCCTCATTTGCCCAAtcagtggccattacatcaccttaTCgtccggatgatgcgtcnnnnnnnnnnnnnnnnnnnnnnnnnnnnnCCTCTCTTTCATCAACAATTATACCGACTCTCTCCCCTCATCGCCATGCCCATGGCTGCTCCTCTTGGTTGATTTTC…
SAMEA2730428	Jinbaoyin	indica	China	4.36842	nnnnnnnnnnnnnnnnnnnnnnnnnnnnnnnnnnnnnnnnnnnnnnnnnnnnnnnnnnnnnnnnnnnacatacataatttgttgacttgaccactctaaactctctctgcGCAgagCGCCCAATGCTTCACCGCCTCCTTCATCTCATCCTTATGAGCATACCTTGCACCCTCAATTACCTCGTTCTCCTTATACTCCAGGGTACATGATCACCCTCTGATATAACAAGTCCAAGAGTCCTCATTTGCCCAatcagtggccattacatcaccttatcgtccggatgatgnnnnnnnnnnnnnnnnnnnnnnnnnncgaatctcCTCTCTTTCATCAACAATTATACCGACTCTCTCCCCTCATCGCCATGCCCATGGCTGCTCCTCTTGGTTGATTTTC…
SAMEA2730430	Yizhixiang	japonica	China	0.97076	nnnnnnnnnnnnnnnnnnnnnnnnnnnnnnnnnnnnnnnnnnnnnnnnnnnnnnnnnnnnnnnnnncacatacataatttgttgacttgaccactctaaactctctctgcgcagagcGCCCAATGCTTCACCGCCTCCTTCATCTCATCCTTATGAGCATACCTTGCACCCTCAATTACCTCGTTCTCCTTATACTCCAGGGTACATGATCACCCTCTGATATAACAAGTCGAAGAGTCCTCATttgcccagtcggtggccattacatcaccttatcgtccggatgatgcgtnnnnnnnnnnnnnnnnnnnnnnnnnnnnnnnCTCTCTTTCATCAACAATTATACCGACTCTCTCCCCTCATCGCCATGCCCATGGCTGCTCCTCTTGGTTGATTTTC…
SAMEA2730432	Qiyuexian	indica	China	16.0175	nnnnnnnnnnnnnnnnnnnnnnnnnnnnnnnnnnnnnnnnnnnnnnnnnnnnnnnnnnnnnnnnnncacatacataatttgttgacttgaccactctaaactctctctgcgCAgAgcGCCCAATGCTTCACCGCCTCCTTCATCTCATCCTTATGAGCATACCTTGCACCCTCAATTACCTCGTTCTCCTTATACTCCAGGGTACATGATCACCCTCTGATATAACAAGTCGAAGAGTCCTCATTTGcccaatcggtggccattacatcaccttatcgtccggatgatgcgtcggnnnnnnnnnnnnnnnnnnnnnnnnnnncCTCTCTTTCATCAACAATTATACCGACTCTCTCCCCTCATCGCCATGCCCATGGCTGCTCCTCTTGGTTGATTTTC…
SAMEA2730439	Zhongnong4hao	indica	China	3.88304	nnnnnnnnnnnnnnnnnnnnnnnnnnnnnnnnnnnnnnnnnnnnnnnnnnnnnnnnnnnnnnnnnnnncatacataatttgttgacttgaccactctaaactctctctgcgcagAgCGCCCAATGCTTCACCGCCTCCTTCATCTCATCCTTATGAGCATACCTTGCACCCTCAATTACCTCGTTCTCCTTATACTCCAGGGTACATGATCACCCTCTGATATAACAAGTCGAAGAGTCCTCATTTGCCcagtcggtggccattacatcaccttatcgtccggatgatgcgtcggtctccnnnnnnnnnnnnnnnnnnnnnnnctctcTTTCATCAACAATTATACCGACTCTCTCCCCTCATCGCCATGCCCATGGCTGCTCCTCTTGGTTGATTTTC…
SAMEA3497295	Dongtingwanshan	indica	China	11.1637	nnnnnnnnnnnnnnnnnnnnnnnnnnnnnnnnnnnnnnnnnnnnnnnnnnnnnnnnnnncttcatgcacatacataatttgttgacttgaccactctaaactctctctgcgcagAgcGCCCAATGCTTCACCGCCTCCTTCATCTCATCCTTATGAGCATACCTTGCACCCTCAATTACCTCGTTCTCCTTATACTCCAGGGTACATGATCACCCTCTGATATAACAAGTCGAAGAGTCCTCATTTGCCCaatcggtggccattacatcaccttatcgtccggatgatgcgtcggnnnnnnnnnnnnnnnnnnnnnnnnnnnCCTCTCTTTCATCAACAATTATACCGACTCTCTCCCCTCATCGCCATGCCCATGGCTGCTCCTCTTGGTTGATTTTC…
